# Supplementary material for: FindZebra online search delving into rare disease case reports using natural language processing
Source: PLOS Digit Health. 2023 Jun 29;2(6):e0000269. doi: 10.1371/journal.pdig.0000269 (PMC10309602; doi:10.1371/journal.pdig.0000269)
Supplement: S1 Data — (ZIP) [file pdig.0000269.s002.zip]

Archive with 40 entries (40 files):
- 21_gaucher.json
- 22_gaucher.json
- 23_gaucher.json
- 24_gaucher.json
- 25_gaucher.json
- 26_gaucher.json
- 27_gaucher.json
- 28_gaucher.json
- 29_gaucher.json
- 30_gaucher.json
- 31_gaucher.json
- 32_gaucher.json
- 33_gaucher.json
- 34_gaucher.json
- 35_gaucher.json
- 36_gaucher.json
- 37_gaucher.json
- 38_gaucher.json
- 39_gaucher.json
- 40_gaucher.json
- 1_fabry.json
- 2_fabry.json
- 3_fabry.json
- 4_fabry.json
- 5_fabry.json
- 6_fabry.json
- 7_fabry.json
- 8_fabry.json
- 9_fabry.json
- 10_fabry.json
- 11_fabry.json
- 12_fabry.json
- 13_fabry.json
- 14_fabry.json
- 15_fabry.json
- 16_fabry.json
- 17_fabry.json
- 18_fabry.json
- 19_fabry.json
- 20_fabry.json
