# Supplementary material for: FindZebra online search delving into rare disease case reports using natural language processing
Source: PLOS Digit Health. 2023 Jun 29;2(6):e0000269. doi: 10.1371/journal.pdig.0000269 (PMC10309602; doi:10.1371/journal.pdig.0000269)
Supplement: S1 Data — (ZIP) [file pdig.0000269.s002.zip › 21_gaucher.json]

{
  "pid": "53429",
  "disease": "gaucher",
  "search_query": "8-year-old, child, female, thrombocytopenia, splenomegaly, hepatomegaly, hearing impairment, epistaxis, thrombocytopenia, convulsion dues to blood transfusion mismatch, easy bruising, chronic cough, splenomegaly, hepatomegaly, allergy, early satiety, hepatosplenomegaly, normal hemoglobin level, no anemia .",
  "articles": [
    {
      "rank": 1,
      "title": "Gaucher's disease type III C: Unusual cause of intracardiac calcification.",
      "url": "https://pubmed.ncbi.nlm.nih.gov/gaucher:20300259/",
      "abstract": "We report a case of intracardiac calcification associated with oculomotor apraxia and corneal deposits in a 12-year-old girl, who presented with dyspnea on exertion, sinusitis, and epistaxis since the age of 6 years. Unusual presentation with multiorgan involvement prompted us to evaluate her in terms of metabolic/storage disorder. The bone marrow aspirate confirmed the diagnosis of Gaucher's disease.",
      "evaluation": {
        "evaluators": [
          "Evaluator #1",
          "Evaluator #2"
        ],
        "comments": [
          "Type 3c Gaucher is extremely unique among the types of  Gaucher because it has only been reported in patients of Arabic ethnicity and only with homozygosity for the D409H mutation; in that it is a neuronopathic form of Gaucher, minimally one needs to see supranuclear horizonal gaze palsy. Secondly, the gaze palsy and the calcifications of the heart valve would have been brought to medical attention in early childhood as in the PubMed case. On the other hand, most patients with type 3c have very minimal visceral and bone involvement.  To date, all patients with type 3c regardless of treatment with enzyme replacement or chaperones, and regardless of valve replacement with porcone or synthetic valves, have not survived beyond the third decade of life.",
          "Quite different clinical picture"
        ],
        "relevance": [
          "1/5",
          "1/5"
        ]
      }
    },
    {
      "rank": 2,
      "title": "A case of Gaucher's disease progressing to liver cirrhosis.",
      "url": "https://pubmed.ncbi.nlm.nih.gov/gaucher:23715368/",
      "abstract": "We are going to present a 17 year old female with Gaucher's disease. The patient presented with fever, cough, respiratory distress & abdominal heaviness. There was mild pallor, redness of palm of hands & raised temperature. Liver was hugely enlarged along with splenomegaly. X-ray chest showed non specific bronchiectatic change in both lungs. Ultrasonography of abdomen revealed marked hepatosplenomegaly with no ascites. Bone marrow examination showed cellular marrow with plenty of megakaryocytes. Most of the cells were smear cells & there was histiocytes proliferation & infiltration of bone marrow by small atypical cells. Histologically, lipid was found in hepatocytes in moderate amount. The portal areas showed high lipid contents in macrophages. Different clinical findings & incidental diagnosis of lipid storage disease submerged us in diagnostic dilemma. We give conservative treatment with antibiotic cefuroxime, syrup lactulose & vitamins and this patient was improved.",
      "evaluation": {
        "evaluators": [
          "Evaluator #1",
          "Evaluator #2"
        ],
        "comments": [
          "Cirrhosis is distinctly uncommon in patients with Gaucher disease and intact spleen. I wanted to look up the case, using your reference in PubMed, but was given \"not found\": I suspect this might not even be a patient with gaucher since there is no genetic or biopsy confirmation (megakaryocytes, small atypical cells etc  are not Gaucher cells necessarily). I suspect this is a case of hepatopulmonary syndrome; a non-Gaucher differential might explain the non-Gaucher signs of lipid, fever, as well as  bronchiectatic lung damage, redness of hands etc which are secondary to severe cirrhosis.",
          "Quite different clinical picture"
        ],
        "relevance": [
          "1/5",
          "1/5"
        ]
      }
    },
    {
      "rank": 3,
      "title": "Early visual seizures and progressive myoclonus epilepsy in neuronopathic Gaucher disease due to a rare compound heterozygosity (N188S/S107L).",
      "url": "https://pubmed.ncbi.nlm.nih.gov/gaucher:15329082/",
      "abstract": "Gaucher disease, the inherited deficiency of the lysosomal enzyme glucocerebrosidase, is characterized by genotypic and phenotypic heterogeneity. We recently characterized the glucocerebrosidase alleles of a patient with an unusual clinical presentation of type 3 Gaucher disease.\n\nInitial clinical manifestations appeared at age 11 years as visual seizures.\n\nSubsequent progressive myoclonus and generalized seizures were consistent with an adolescent-onset form of progressive myoclonus epilepsy. However, a specific diagnosis was established only at age 16, because of the absence of hematologic abnormalities and a fairly moderate hepatomegaly. Bone marrow aspirate was slightly positive for Gaucher cells. Demonstration of reduced glucocerebrosidase in the fibroblasts confirmed the diagnosis. The child died at age 19 years. Postmortem sequencing of the glucocerebrosidase gene from cultured fibroblasts demonstrated a rare compound heterozygote for N188S/S107L.\n\nThis unusual presentation of Gaucher disease indicates that if clinical and neurophysiological findings in adolescents with initial visual seizures and myoclonus suggest a progressive disorder, enzymatic assay is mandatory, even in the absence of the classic neurologic and systemic signs of the disease. Early differential diagnosis from other forms of progressive myoclonus epilepsy with similar clinical presentation may help provide appropriate genetic counseling.",
      "evaluation": {
        "evaluators": [
          "Evaluator #1",
          "Evaluator #2"
        ],
        "comments": [
          "This is accurate except the patient is 51 years old",
          " Not very classic picture, many differential diagnoses"
        ],
        "relevance": [
          "1/5",
          "1/5"
        ]
      }
    }
  ],
  "demo": {
    "age_category": "child",
    "age_entry": 46,
    "age_diagnosis": 30,
    "age_symptoms": 8,
    "age_treatment_start": null,
    "sex": "female",
    "is_treated": null,
    "is_diagnosed": null,
    "family_history": null,
    "mutation": null,
    "class": null
  },
  "symptoms": {
    "category": [
      "hematology",
      "gi/gu",
      "allergies",
      "-",
      "abdomen (also liver and spleen)",
      "eent"
    ],
    "symptom": [
      "hearing impairment",
      "epistaxis",
      "thrombocytopenia",
      "convulsion dues to blood transfusion mismatch",
      "easy bruising",
      "chronic cough",
      "splenomegaly",
      "hepatomegaly",
      "allergy",
      "early satiety",
      "hepatosplenomegaly"
    ]
  },
  "treatment": {
    "drug": null,
    "indication": null
  },
  "hb": {
    "hemoglobin_status": "normal hemoglobin level, no anemia",
    "hemoglobin_value": 131.0
  },
  "liver": {
    "liver_size": 1.23,
    "liver_status": "hepatomegaly"
  },
  "plat": {
    "plat_value": 95.0,
    "plat_status": "thrombocytopenia"
  },
  "spleen": {
    "spleen_size": 10.38,
    "spleen_status": "splenomegaly"
  },
  "egfr": {
    "ckd_stage": null,
    "egfr_value": null,
    "ckd_status": null
  },
  "lvmi": {
    "lvmi_value": null,
    "lvh": null
  },
  "lyso": {
    "lyso_value": null
  },
  "ecg": {
    "abnormal_ecg": null
  },
  "invest": {
    "invest_type": null,
    "visit_age": null
  }
}
