# Supplementary material for: FindZebra online search delving into rare disease case reports using natural language processing
Source: PLOS Digit Health. 2023 Jun 29;2(6):e0000269. doi: 10.1371/journal.pdig.0000269 (PMC10309602; doi:10.1371/journal.pdig.0000269)
Supplement: S1 Data — (ZIP) [file pdig.0000269.s002.zip › 22_gaucher.json]

{
  "pid": "34441",
  "disease": "gaucher",
  "search_query": "35-year-old, young adult, female, thrombocytopenia, peripheral neuropathy, whiplash injury-traumatic, early satiety, bleeding tendency, recurrent utis, abdominal pain, bone pain-right knee, bursitis, no splenomegaly, no hepatomegaly, normal hemoglobin level, no anemia, no hepatosplenomegaly .",
  "articles": [
    {
      "rank": 1,
      "title": "Peripheral cryoglobulinemic neuropathy in a patient with Gaucher's disease.",
      "url": "https://pubmed.ncbi.nlm.nih.gov/gaucher:210612/",
      "abstract": "Cryoglobulinemia with peripheral cryoglobulinemic neuropathy is reported in a patient with Gaucher's disease. To the best of our knowledge, a similar relationship has not been previously described. The question whether the cryoglobulinemic neuropathy in this patient is related to Gaucher's disease, or is a mere coincidence, is discussed.",
      "evaluation": {
        "evaluators": [
          "Evaluator #1",
          "Evaluator #2"
        ],
        "comments": [
          "Cryoglobulinemic neuropathy, while a common sensory neuropathy, especially in older women, is usually related to HCV infection entity and even in this Gaucher referenced case, it was questionable if a connection could be made to Gaucher disease. The need to prepare the blood properly to test for cryoglobulins is critical and only undertaken when certain other criteria have been assessed...none of which are indicated in the case at hand,. Moreover, a (transient?) neuropathy would more likely be due to the whiplash in the case at hand.",
          "Not really relevant; very rare"
        ],
        "relevance": [
          "1/5",
          "1/5"
        ]
      }
    },
    {
      "rank": 2,
      "title": "Antisulfatide antibody and neuropathy in a patient with Gaucher's disease.",
      "url": "https://pubmed.ncbi.nlm.nih.gov/gaucher:7644066/",
      "abstract": "We report the presence of antisulfatide antibodies in a patient with type I Gaucher's disease and peripheral neuropathy. The association of Gaucher's disease with hypergammaglobulinemia and monoclonal gammopathy is well documented whereas its association with peripheral neuropathy is rare. We discuss whether antibodies directed against the sulfatide antigen are related to Gaucher's disease or are a coincidental association.",
      "evaluation": {
        "evaluators": [
          "Evaluator #1",
          "Evaluator #2"
        ],
        "comments": [
          "I think this is a rather old theory of the causes of neuropathies in Gaucher, and certainly not of clinical importance. However, hypergammaglobulinemia and monoclonal gammopathy are indeed recognized as being associated with Gaucher disease, but there is no indication that they are present in the case at hand.;  ",
          "Not really relevant; very rare"
        ],
        "relevance": [
          "1/5",
          "1/5"
        ]
      }
    },
    {
      "rank": 3,
      "title": "Primary bone angiosarcoma in a patient with Gaucher disease.",
      "url": "https://pubmed.ncbi.nlm.nih.gov/gaucher:20661673/",
      "abstract": "Skeletal pain and the resulting skeletal complications are common in Gaucher disease. The patients therefore usually receive symptomatic treatment and only rarely undergo additional diagnostic procedures. The paper describes the case of a patient with Gaucher disease who had advancing pain in the right knee and femur, which was first attributed to the basic disease. After a pathological fracture of the painful part of the leg, it became evident that the patient suffered from primary bone angiosarcoma. From this case, we learnt that not every skeletal pain in Gaucher disease represents a skeletal manifestation of this disease. Further surgical treatment was made difficult by the thrombocyte dysfunction discovered in the patient.",
      "evaluation": {
        "evaluators": [
          "Evaluator #1",
          "Evaluator #2"
        ],
        "comments": [
          "This is accurate except the patient is 54 years old",
          "Pretty classic, except cardiac and prostatic hypertrophy and "
        ],
        "relevance": [
          "1/5",
          "1/5"
        ]
      }
    }
  ],
  "demo": {
    "age_category": "young adult",
    "age_entry": 50,
    "age_diagnosis": 40,
    "age_symptoms": 35,
    "age_treatment_start": null,
    "sex": "female",
    "is_treated": null,
    "is_diagnosed": null,
    "family_history": null,
    "mutation": null,
    "class": null
  },
  "symptoms": {
    "category": [
      "hematology",
      "infections and inflammations",
      "gi/gu",
      "skeletal",
      "neurological/psychiatric",
      "abdomen (also liver and spleen)",
      "muscles and joints"
    ],
    "symptom": [
      "peripheral neuropathy",
      "whiplash injury-traumatic",
      "early satiety",
      "bleeding tendency",
      "recurrent utis",
      "abdominal pain",
      "bone pain-right knee",
      "bursitis",
      "no hepatosplenomegaly"
    ]
  },
  "treatment": {
    "drug": [
      "losardex",
      "eltyroxin"
    ],
    "indication": [
      "ashimoto",
      "hypertension"
    ]
  },
  "hb": {
    "hemoglobin_status": "normal hemoglobin level, no anemia",
    "hemoglobin_value": 130.0
  },
  "liver": {
    "liver_size": 0.99,
    "liver_status": "no hepatomegaly"
  },
  "plat": {
    "plat_value": 113.0,
    "plat_status": "thrombocytopenia"
  },
  "spleen": {
    "spleen_size": 4.48,
    "spleen_status": "no splenomegaly"
  },
  "egfr": {
    "ckd_stage": null,
    "egfr_value": null,
    "ckd_status": null
  },
  "lvmi": {
    "lvmi_value": null,
    "lvh": null
  },
  "lyso": {
    "lyso_value": null
  },
  "ecg": {
    "abnormal_ecg": null
  },
  "invest": {
    "invest_type": null,
    "visit_age": null
  }
}
