# Supplementary material for: FindZebra online search delving into rare disease case reports using natural language processing
Source: PLOS Digit Health. 2023 Jun 29;2(6):e0000269. doi: 10.1371/journal.pdig.0000269 (PMC10309602; doi:10.1371/journal.pdig.0000269)
Supplement: S1 Data — (ZIP) [file pdig.0000269.s002.zip › 23_gaucher.json]

{
  "pid": "23937",
  "disease": "gaucher",
  "search_query": "54-year-old, middle aged, male, thrombocytopenia, splenomegaly, hepatomegaly, hypertension, thrombocytopenia, benign prostatic hyperthropy, left ventricular hypertrophy, anemia, splenomegaly, 2/6 systolic murmur, kidney stone, hepatosplenomegaly, normal hemoglobin level, no anemia .",
  "articles": [
    {
      "rank": 1,
      "title": "Unusual echocardiographic pattern in Gaucher's disease.",
      "url": "https://pubmed.ncbi.nlm.nih.gov/gaucher:3995519/",
      "abstract": "Described in this paper is a 73-year-old Ashkenazi Jew affected with adult type 1 (nonneuronopathic form) Gaucher's disease. This was diagnosed at the age of 46 during an investigation of hepatosplenomegaly. No other members of his family were known to be affected with this disorder. The patient has been periodically examined at our Institute and has been free of all cardiopulmonary symptoms. This description emphasizes his echocardiographic pattern which revealed left ventricular hypertrophy, a septal muscular hump, and an extended area of apical akinesis. Myocardial involvement in Gaucher's disease has seldom been reported in the past.",
      "evaluation": {
        "evaluators": [
          "Evaluator #1",
          "Evaluator #2"
        ],
        "comments": [
          "Left ventricular hypertrophy in the referenced case is an imaging finding which is \"unusual\" and is of some interest because other LSDs evince this sign as one of their important features. As in the case at hand, LVH per se does not imply anything about the clinical status of the Gaucher patient (the referenced patient was followed for 25+ years with no symptoms.) In the case at hand, as in the referenced case, there is no clinical need other than \"watchful waiting\".",
          null
        ],
        "relevance": [
          "1/5",
          "2/5"
        ]
      }
    },
    {
      "rank": 2,
      "title": "Fatal hemorrhage caused by disease progression after partial splenectomy for type III Gaucher's disease.",
      "url": "https://pubmed.ncbi.nlm.nih.gov/gaucher:8301495/",
      "abstract": "An 18-month-old boy with Gaucher's disease, massive hepatosplenomegaly, and hypersplenism underwent partial (85%) splenectomy and recovered without complication. During the next 4 months, his residual splenic segment showed progressive enlargement from 2 to 6 cm below the left costal margin. By this time, genetic typing had indicated central nervous system involvement (type III). A compatible donor was not available for bone marrow transplantation. Complete splenectomy was not recommended despite continued enlargement of the organ into the pelvis and across the abdominal midline by 7 1/2 months postoperatively. The next week he presented to the emergency room in shock with an hematocrit of 6% and a platelet count of 18,000/mm3. During emergency surgery, massive intraabdominal hemorrhage was noted from a splenic rupture on the inferior pole that was opposite the site of prior division. He died in the operating room during attempted splenectomy. This is a report of fatal outcome after partial splenectomy for type III Gaucher's disease. Patients with subacute neuronopathic disease may not be candidates for subtotal splenectomy.",
      "evaluation": {
        "evaluators": [
          "Evaluator #1",
          "Evaluator #2"
        ],
        "comments": [
          "There is no point of comparison between the case at hand and this sad case of a fatal outcome in a type 3 baby due to surgical complications after a splenectomy. In the past 3 decades or so, partial splenectomy has not been recommended because of re-growth of the remnant. In a type 3 baby with neurological involvement, eevn a bone marrow transplantation may have been life-threatening and not achieved the desired outcome. The case at hand is an older adult with no neurological  involvement and no history of splenectomy.",
          "Very far from patient-history; old case"
        ],
        "relevance": [
          "1/5",
          "1/5"
        ]
      }
    },
    {
      "rank": 3,
      "title": "A Saudi Infant with Vici Syndrome: Case Report and Literature Review.",
      "url": "https://pubmed.ncbi.nlm.nih.gov/gaucher:29983806/",
      "abstract": "Vici syndrome, a rare autosomal recessive disorder, was first described in 1988 by Vici et al. Only 78 cases have been reported to date. The syndrome is characterised by agenesis of the corpus callosum, hypopigmentation, cardiomyopathy, progressive failure to thrive, dysmorphic features, immunodeficiency and cataracts. Mutations in the gene epg5 have been identified as the cause of Vici syndrome.\n\nThe parents are a consanguineous Saudi couple with two other children diagnosed with Gaucher disease. The patient was born at term and in the first 5 months had many hospital admissions for a recurrent chest infection. Physical examination, investigations and imaging studies revealed that the patient had agenesis of the corpus callosum, cataracts, psychomotor delay, immunodeficiency and hypopigmentation. The initial echocardiogram was normal. At 7 months, genetic testing confirmed the diagnosis of Vici syndrome with a c.3693G>Ap (Gln1231Gln) mutation in the gene EPG5. The patient developed a chest infection and was admitted to the pediatric intensive care unit. An echocardiogram was repeated and showed significant left ventricular dilation with a Z-score of 3.1, moderate mitral and tricuspid regurgitation, and depressed ventricular function with a fractional shortening of 17% and ejection fraction 37%. The patient's condition deteriorated, and he died aged 8 months.\n\nThe symptoms of extensive system involvement in Vici syndrome have been present in the majority of reported cases and should prompt careful evaluation of this syndrome when such symptoms are present in an infant. In confirmed cases, close monitoring of the immune status and cardiac function, the two main causes of death among Vici syndrome patients, is vital to prevent rapid deterioration and improve life expectancy.",
      "evaluation": {
        "evaluators": [
          "Evaluator #1",
          "Evaluator #2"
        ],
        "comments": [
          "This is accurate except the patient is 45 years old",
          "Only few symptoms compatible with gaucher"
        ],
        "relevance": [
          "1/5",
          "1/5"
        ]
      }
    }
  ],
  "demo": {
    "age_category": "middle aged",
    "age_entry": 58,
    "age_diagnosis": 54,
    "age_symptoms": 54,
    "age_treatment_start": null,
    "sex": "male",
    "is_treated": null,
    "is_diagnosed": null,
    "family_history": null,
    "mutation": null,
    "class": null
  },
  "symptoms": {
    "category": [
      "hematology",
      "cardiovascular",
      "gi/gu",
      "renal",
      "abdomen (also liver and spleen)"
    ],
    "symptom": [
      "hypertension",
      "thrombocytopenia",
      "benign prostatic hyperthropy",
      "left ventricular hypertrophy",
      "anemia",
      "splenomegaly",
      "2/6 systolic murmur",
      "kidney stone",
      "hepatosplenomegaly"
    ]
  },
  "treatment": {
    "drug": [
      "vasudip",
      "vascase plus",
      "cadex"
    ],
    "indication": [
      "hypertrnsion",
      "hypertension",
      "benign prostatic hyperthropy"
    ]
  },
  "hb": {
    "hemoglobin_status": "normal hemoglobin level, no anemia",
    "hemoglobin_value": 140.0
  },
  "liver": {
    "liver_size": 1.14,
    "liver_status": "hepatomegaly"
  },
  "plat": {
    "plat_value": 107.0,
    "plat_status": "thrombocytopenia"
  },
  "spleen": {
    "spleen_size": 7.91,
    "spleen_status": "splenomegaly"
  },
  "egfr": {
    "ckd_stage": null,
    "egfr_value": null,
    "ckd_status": null
  },
  "lvmi": {
    "lvmi_value": null,
    "lvh": null
  },
  "lyso": {
    "lyso_value": null
  },
  "ecg": {
    "abnormal_ecg": null
  },
  "invest": {
    "invest_type": null,
    "visit_age": null
  }
}
