# Supplementary material for: FindZebra online search delving into rare disease case reports using natural language processing
Source: PLOS Digit Health. 2023 Jun 29;2(6):e0000269. doi: 10.1371/journal.pdig.0000269 (PMC10309602; doi:10.1371/journal.pdig.0000269)
Supplement: S1 Data — (ZIP) [file pdig.0000269.s002.zip › 24_gaucher.json]

{
  "pid": "36562",
  "disease": "gaucher",
  "search_query": "43-year-old, adult, male, thrombocytopenia, elevated ast, jaw-big osteolytic lesion, lipid profile-low ldl, no splenomegaly, no hepatomegaly, normal hemoglobin level, no anemia, no hepatosplenomegaly .",
  "articles": [
    {
      "rank": 1,
      "title": "Bilateral symmetrical cortical osteolytic lesions in two patients with Gaucher disease.",
      "url": "https://pubmed.ncbi.nlm.nih.gov/gaucher:21935720/",
      "abstract": "Gaucher disease (GD) is an autosomal recessive lysosomal storage disorder characterized by the reduced or absent activity of glucocerebrosidase. The disease is split into three types. Type 3, or chronic neuronopathic GD, manifests with heterogeneous clinical presentations. Skeletal manifestations of GD can include abnormal bone remodeling resulting in the characteristic Erlenmeyer flask deformities, painful bone crises, osteopenia, and an increased frequency of fractures. Osteolytic lesions can also occur but are rare and tend to be large, expanding intramedullary lesions with cortical thinning. We present two adolescent patients with type 3 GD who developed bilateral symmetrical cortical osteolytic lesions. The lesions in both cases demonstrate predominant cortical scalloping with fairly indolent growth. Neither patient manifests some of the more common bony manifestations of GD--bone crises or osteonecrosis. These atypical and unique skeletal findings in two unrelated probands with type 3 GD further expand the extent of phenotypic variation encountered in this single gene disorder.",
      "evaluation": {
        "evaluators": [
          "Evaluator #1",
          "Evaluator #2"
        ],
        "comments": [
          "This reference underscores the fact that Gaucher cell infiltration which appears as a lesion that per force causes cortical thinning, need not necessarlly have clinical ramifications...they look like lacuane and are not necessarily pain-inducing or necrosis-inducing. Yet, there is the slight comparability to the case at hand, despite the fact that the references cases are type 3 where skeletal involvement (other than spinal curvature) and certainly one crises are more rare than in type 1 patients, and in general bilateral bony lesions in Gaucher are rare.",
          "Some relevance (osteolysis) but history of patient incompatible with GD3"
        ],
        "relevance": [
          "2/5",
          "2/5"
        ]
      }
    },
    {
      "rank": 2,
      "title": "The nature and extent of jaw involvement in Gaucher disease: observations in a series of 28 patients.",
      "url": "https://pubmed.ncbi.nlm.nih.gov/gaucher:9503462/",
      "abstract": "A wide variety of osteoarticular pathoses plague the clinical course of many patients with Gaucher disease. Osseous lesions involving the jaws have been described, usually as isolated case reports. The purpose of this study was to ascertain the nature and extent of mandibulo-maxillofacial pathosis in 28 patients with documented Gaucher disease by means of panoramic radiography. Twenty-five of the 28 patients displayed radiographic evidence of jaw involvement. The most prevalent finding was gross widening of marrow spaces; frank radiolucencies, endosteal scalloping, cortical thinning, root resorption, and inferior displacement of the mandibular canal or effacement of its cortices were also seen. A previously unreported finding was delayed eruption of permanent teeth, which was seen in more than one half of the patients who were under 20 years of age. Osseous changes throughout the jaws may be more common than previously suspected and may alert the dentist to the presence of the disease.",
      "evaluation": {
        "evaluators": [
          "Evaluator #1",
          "Evaluator #2"
        ],
        "comments": [
          "This reference indeed is the first and most definitive exploration of the involvement of the jaw in Gaucher (it is from my clinic). Nonetheless, while it is an excellent background for the jaw in Gaucher, it is not a case report but a survey. Nonetheless, having read this paper, a reader (like myself) would probably conclude that the jaw involvement in the case at hand, is not typical to Gaucher of the jaw and that the untreated osteolysis may explain the thrombocytopenia.",
          null
        ],
        "relevance": [
          "5/5",
          "2/5"
        ]
      }
    },
    {
      "rank": 3,
      "title": "Bilateral Femoral Osteolytic Lesions in a Patient with Type 3 Gaucher Disease.",
      "url": "https://pubmed.ncbi.nlm.nih.gov/gaucher:26693402/",
      "abstract": "Type 3 Gaucher disease (GD) manifests with hematologic, neurological and skeletal involvement including Erlenmeyer flask bone deformities, osteopenia, painful bone crises and fractures. We describe bilateral symmetric osteolytic lesions in a 22 year old with type 3 GD, chronically treated with enzyme replacement therapy. These atypical bone findings, previously reported in two similar patients with type 3 GD, expand our understanding of the evolving natural history of GD in the post-treatment era.",
      "evaluation": {
        "evaluators": [
          "Evaluator #1",
          "Evaluator #2"
        ],
        "comments": [
          "This is accurate except the patient is 11 years old",
          "Classic"
        ],
        "relevance": [
          "2/5",
          "2/5"
        ]
      }
    }
  ],
  "demo": {
    "age_category": "adult",
    "age_entry": 44,
    "age_diagnosis": 41,
    "age_symptoms": 43,
    "age_treatment_start": 44,
    "sex": "male",
    "is_treated": null,
    "is_diagnosed": null,
    "family_history": null,
    "mutation": null,
    "class": null
  },
  "symptoms": {
    "category": [
      "abdomen (also liver and spleen)",
      "skeletal",
      "general"
    ],
    "symptom": [
      "elevated ast",
      "jaw-big osteolytic lesion",
      "lipid profile-low ldl",
      "no hepatosplenomegaly"
    ]
  },
  "treatment": {
    "drug": null,
    "indication": null
  },
  "hb": {
    "hemoglobin_status": "normal hemoglobin level, no anemia",
    "hemoglobin_value": 154.0
  },
  "liver": {
    "liver_size": 0.85,
    "liver_status": "no hepatomegaly"
  },
  "plat": {
    "plat_value": 87.0,
    "plat_status": "thrombocytopenia"
  },
  "spleen": {
    "spleen_size": 4.6,
    "spleen_status": "no splenomegaly"
  },
  "egfr": {
    "ckd_stage": null,
    "egfr_value": null,
    "ckd_status": null
  },
  "lvmi": {
    "lvmi_value": null,
    "lvh": null
  },
  "lyso": {
    "lyso_value": null
  },
  "ecg": {
    "abnormal_ecg": null
  },
  "invest": {
    "invest_type": null,
    "visit_age": null
  }
}
