# Supplementary material for: FindZebra online search delving into rare disease case reports using natural language processing
Source: PLOS Digit Health. 2023 Jun 29;2(6):e0000269. doi: 10.1371/journal.pdig.0000269 (PMC10309602; doi:10.1371/journal.pdig.0000269)
Supplement: S1 Data — (ZIP) [file pdig.0000269.s002.zip › 25_gaucher.json]

{
  "pid": "16261",
  "disease": "gaucher",
  "search_query": "5-year-old, child, female, thrombocytopenia, splenomegaly, hepatomegaly, low albumin, microcytosis with relative ertrhocytosis, thrombocytopenia, hepatomegaly, leukopenia with reactive lymphocytes, easily bruises, fatigue, low beta-glucosidase, splenomegaly, increased rouleaux formation, respiratory syncytial virus (rsv), strep throat, abdominal pain, lve mcv, 71 without anemia, fractures-right arm fracture, hepatosplenomegaly, normal hemoglobin level, no anemia .",
  "articles": [
    {
      "rank": 1,
      "title": "Gaucher disease in Montenegro - genotype/phenotype correlations: Five cases report.",
      "url": "https://pubmed.ncbi.nlm.nih.gov/gaucher:31363476/",
      "abstract": "The most common lysosomal storage disorder is Gaucher disease (GD). It is a deficiency of lysosomal glucocerebrosidase (GBA) due to biallelic mutations in the GBA gene, characterized by the deposition of glucocerebroside in macrophage-monocyte system cells. The report targets clinical phenotypes of GD in order to correlate them with GBA gene mutations, as well as to identify GBA gene mutation in patients in Montenegro that are diagnosed with GD.\n\nFive patients (4 male, 1 female) of type 1 GD (GD1) are reported. The age at diagnosis ranged from 7 to 40. Patients experienced delays of 1-12 years in diagnosis after the original onset of symptoms. The most common mode of presentation was a variable degree of splenomegaly and thrombocytopenia, while other symptoms included bone pain, hepatomegaly, abdominal pain and fatigue. Osteopenia was present in a majority of the patients: 4/5. All patients were found to have an asymptomatic Erlenmeyer flask deformity of the distal femur. On enzyme replacement therapy (ERT), the hematological and visceral parameters showed significant improvement, but no significant progression in bone mineral density was noticed. GBA gene sequencing revealed homozygosity for the N370S mutation in one patient. The genotypes of the other patients were N370S/55bp deletion, N370S/D409H (2 patients), and H255Q/N370S (1 patient).\n\nThe phenotypes of the GD1 encountered in Montenegro were severe but all responded well to ERT.",
      "evaluation": {
        "evaluators": [
          "Evaluator #1",
          "Evaluator #2"
        ],
        "comments": [
          "This reference highlights genotypes in type 1 Gaucher , all of which have one N370S mutation, implicating non-neuronopathic disease. None of the patients described in this reference are similar to the case at hand because they all had typical to type 1 \"variable degree of splenomegaly and thrombocytopenia\" which was not true in the case at hand who had pancytopenia etc; and they did not have bone involvement (other than the imaging finding of an Erlenmeyer flask deformity but the case at hand had a fracture which implies more severe involvement in a child.",
          "Case too classic"
        ],
        "relevance": [
          "1/5",
          "1/5"
        ]
      }
    },
    {
      "rank": 2,
      "title": "Enzyme replacement therapy for Gaucher disease introduced in late adulthood.",
      "url": "https://pubmed.ncbi.nlm.nih.gov/gaucher:22318527/",
      "abstract": "Gaucher disease is the most prevalent lysosomal storage disorder caused by recessive mutation of the beta-glucocerebrosidase gene, which leads to massive lysosomal accumulation of glucocerebrosids especially in macrophages of bone marrow, liver and spleen. The most common presenting signs and symptoms are hepatosplenomegaly, bone pain, pathologic fractures, fatigue, bleeding tendency and recurrent infections. Regular enzyme replacement therapy which is available since 1992 in Hungary successfully reverses the symptoms of the disorder, including hematological abnormalities, bone infiltration and hepatosplenomegaly. Authors present here two cases diagnosed in late adulthood to emphasize the importance of early diagnosis and treatment.",
      "evaluation": {
        "evaluators": [
          "Evaluator #1",
          "Evaluator #2"
        ],
        "comments": [
          "The case at hand is a child who presented in early childhood and as early symptomatic presentation may be a reason to start ERT virtually immediately the reference is irrelevant since it  documents treatment in late adulthood possibly in very mildly symptomatic patients.",
          "case too classic"
        ],
        "relevance": [
          "1/5",
          "1/5"
        ]
      }
    },
    {
      "rank": 3,
      "title": "Enzyme therapy in Gaucher disease type 1: effect of neutralizing antibodies to acid beta-glucosidase.",
      "url": "https://pubmed.ncbi.nlm.nih.gov/gaucher:9207436/",
      "abstract": "Gaucher disease type 1, a non-neuronopathic lysosomal storage disease, is caused by mutations at the acid beta-glucosidase locus. Periodic infusions of macrophage-targeted acid beta-glucosidase reverse hepatosplenomegaly, hematologic, and bony findings in many patients. Two patients receiving enzyme therapy developed neutralizing antibodies to acid beta-glucosidase that were associated with a lack of improvement or progressive disease. After initial improvement, case 1 had no additional response to 2 years of high-dose (50 U/kg every 2 weeks) enzyme therapy. Similarly, case 2 initially showed a favorable response to enzyme therapy that plateaued after 1 year of treatment. Both patients developed minor allergic reactions and antibodies to acid beta-glucosidase within the first 6 months of treatment. Enzyme therapy was discontinued in case 1, with resultant disease progression and need for splenectomy. An immunosuppression/tolerization protocol was initiated in case 2 because of disease progression and stable neutralizing antibody titers. The IgG neutralizing antibodies rapidly and completely inactivated the wild-type, but not the N370S, acid beta-glucosidase in vitro. Antibodies to human serum albumin and chorionic gonadotropin also developed. The finding of neutralizing antibodies to acid beta-glucosidase during enzyme therapy for Gaucher disease has significant implications for monitoring the therapeutic responses and for potential alternative future therapies for Gaucher disease.",
      "evaluation": {
        "evaluators": [
          "Evaluator #1",
          "Evaluator #2"
        ],
        "comments": [
          "This is accurate.",
          "OK"
        ],
        "relevance": [
          "1/5",
          "1/5"
        ]
      }
    }
  ],
  "demo": {
    "age_category": "child",
    "age_entry": 10,
    "age_diagnosis": 10,
    "age_symptoms": 5,
    "age_treatment_start": 10,
    "sex": "female",
    "is_treated": null,
    "is_diagnosed": null,
    "family_history": null,
    "mutation": null,
    "class": null
  },
  "symptoms": {
    "category": [
      "hematology",
      "general",
      "skeletal",
      "renal",
      "-",
      "abdomen (also liver and spleen)",
      "eent",
      "pulmonary"
    ],
    "symptom": [
      "low albumin",
      "microcytosis with relative ertrhocytosis",
      "thrombocytopenia",
      "hepatomegaly",
      "leukopenia with reactive lymphocytes",
      "easily bruises",
      "fatigue",
      "low beta-glucosidase",
      "splenomegaly",
      "increased rouleaux formation",
      "respiratory syncytial virus (rsv)",
      "strep throat",
      "abdominal pain",
      "lve mcv",
      "71 without anemia",
      "fractures-right arm fracture",
      "hepatosplenomegaly"
    ]
  },
  "treatment": {
    "drug": null,
    "indication": null
  },
  "hb": {
    "hemoglobin_status": "normal hemoglobin level, no anemia",
    "hemoglobin_value": 129.0
  },
  "liver": {
    "liver_size": 1.82,
    "liver_status": "hepatomegaly"
  },
  "plat": {
    "plat_value": 113.0,
    "plat_status": "thrombocytopenia"
  },
  "spleen": {
    "spleen_size": 13.81,
    "spleen_status": "splenomegaly"
  },
  "egfr": {
    "ckd_stage": null,
    "egfr_value": null,
    "ckd_status": null
  },
  "lvmi": {
    "lvmi_value": null,
    "lvh": null
  },
  "lyso": {
    "lyso_value": null
  },
  "ecg": {
    "abnormal_ecg": null
  },
  "invest": {
    "invest_type": null,
    "visit_age": null
  }
}
