# Supplementary material for: FindZebra online search delving into rare disease case reports using natural language processing
Source: PLOS Digit Health. 2023 Jun 29;2(6):e0000269. doi: 10.1371/journal.pdig.0000269 (PMC10309602; doi:10.1371/journal.pdig.0000269)
Supplement: S1 Data — (ZIP) [file pdig.0000269.s002.zip › 26_gaucher.json]

{
  "pid": "47874",
  "disease": "gaucher",
  "search_query": "62-year-old, middle aged, male, thrombocytopenia, splenomegaly, hepatomegaly, abnormal hemoglobin level, liver function tests abnormality, pyoderma gangrenosum, recurrent lower limb ulceration, refulux oesophagitis, cold erythema associated with cold agglutinins, lhermitte syndrome, obesity-obesity, obstructive sleep apnoea., dermatological-acne rosacea, rhinophyma, normochromic normocytic anaemia, gall stones., reynauds phenonemum, renal function test abnormality, hepatosplenomegaly .",
  "articles": [
    {
      "rank": 1,
      "title": "Gauchers disease presenting with portal hypertension.",
      "url": "https://pubmed.ncbi.nlm.nih.gov/gaucher:22080681/",
      "abstract": "Gauchers disease is a rare lysosomal storage disorder characterized by abnormal accumulation of lipid-laden macrophages in different organs. Though hepatosplenomegaly is commonly found, symptomatic presentation with portal hypertension is rare. We report a child with liver cirrhosis and bleeding esophageal varices who was diagnosed with Gaucher's disease.",
      "evaluation": {
        "evaluators": [
          "Evaluator #1",
          "Evaluator #2"
        ],
        "comments": [
          "Cirrhosis and esophageal varices as well as portal hypertension are dramatic but rare in (type 1) Gaucher and this triad needs immediate intervention. The case at hand is apparently a previously mild, possibly moderately affected  patients who started ERT in late adulthood and now, despite this has some spleen- or other syndrome-related severe thrombocytopenia. He also has several other \"issues\" that ERT could not be expected to control/reverse whereas ERT is a good choice eventually for portal hypertension.  ",
          "No relevance to case"
        ],
        "relevance": [
          "1/5",
          "1/5"
        ]
      }
    },
    {
      "rank": 2,
      "title": "Successful treatment with enzyme replacement therapy for pelvic fragile fracture in an elderly case of type I Gaucher's disease.",
      "url": "https://pubmed.ncbi.nlm.nih.gov/gaucher:33441516/",
      "abstract": "A 76-year-old male with lower-limb weakness was admitted to our hospital where thrombocytopenia and anemia were noticed. CT showed massive splenomegaly and multiple nodules inside the spleen. Bone marrow examination showed an increase of macrophages with large cytoplasm. Suspected of splenic lymphoma, the patient underwent splenectomy. Spleen specimens were histologically analyzed and suggested the probability of Gaucher's disease (GD). Leukocyte glucocerebrosidase (GBA) enzyme activity had decreased to 1.25 nmol/mg, and mutation analysis of GBA revealed two missense variants, p.D448H (D409H), p.L483P (L444P), which confirmed the diagnosis of type I GD. Fourteen months after splenectomy, he developed right buttock pain, and pelvic magnetic resonance imaging showed a fragile right pubic and pelvic fracture. We initiated injection of imiglucerase as enzyme replacement therapy (ERT) and administered bisphosphonate. His symptoms gradually improved without surgical treatment. In addition, thrombocytopenia and anemia also improved, and angiotensin-converting enzyme levels decreased. Type I GD should be considered a differential diagnosis of giant splenomegaly and thrombocytopenia, even in the elderly. ERT or substrate reduction therapy should be administrated to GD patients, while paying attention to the development of bone lesions.",
      "evaluation": {
        "evaluators": [
          "Evaluator #1",
          "Evaluator #2"
        ],
        "comments": [
          "What is amazing about this referenced case is that the patient has a genotype predictive of severe Gaucher involvement, possibly one would have said type 3 disease. Interestingly too, he is quite elderly which would be rather exceptional in type 3 patients. The fact of the fracture may be attributed to Gaucher, or to the splenectomy or to the surgery or to old age. Although the case at hand had a note of \"previous fracture\" in the treatment section, essentially these cases are far from similar because the referenced case has no comorbidities or associated diseases although thrombocytopenia and anemia are mentioned.",
          null
        ],
        "relevance": [
          "1/5",
          "2/5"
        ]
      }
    },
    {
      "rank": 3,
      "title": "New tongue protector to prevent decubital lingual ulcers caused by tongue thrust with myoclonus.",
      "url": "https://pubmed.ncbi.nlm.nih.gov/gaucher:9883322/",
      "abstract": "We treated tongue ulcers in a twenty-two-month-old male child with Gaucher disease and several neuronopathic symptoms, including frequent convulsions. Because the patient was always thrusting his tongue and biting with his upper and lower primary incisors during the myoclonus and convulsions, traumatic decubital ulcers on the dorsum and ventral surface of the tongue were formed. During the convulsions, bleeding and pus discharges were observed. For the protection of the tongue from the teeth, a tongue protector was fabricated from a soft silicone relining material used for dentures. The protector covered the mandibular primary central incisors, the alveolar ridge, and the ventral surface, apex and dorsum of the tongue. The ulcer symptoms completely disappeared after two months of using the protector.",
      "evaluation": {
        "evaluators": [
          "Evaluator #1",
          "Evaluator #2"
        ],
        "comments": [
          "This is accurate except the patient is 71 years old",
          "OK"
        ],
        "relevance": [
          "1/5",
          "1/5"
        ]
      }
    }
  ],
  "demo": {
    "age_category": "middle aged",
    "age_entry": 62,
    "age_diagnosis": 32,
    "age_symptoms": 62,
    "age_treatment_start": 49,
    "sex": "male",
    "is_treated": null,
    "is_diagnosed": null,
    "family_history": null,
    "mutation": null,
    "class": null
  },
  "symptoms": {
    "category": [
      "hematology",
      "dermatology",
      "general",
      "gi/gu",
      "abdomen (also liver and spleen)",
      "neurological/psychiatric",
      "renal",
      "-",
      "muscles and joints"
    ],
    "symptom": [
      "liver function tests abnormality",
      "pyoderma gangrenosum",
      "recurrent lower limb ulceration",
      "refulux oesophagitis",
      "cold erythema associated with cold agglutinins",
      "lhermitte syndrome",
      "obesity-obesity",
      "obstructive sleep apnoea.",
      "dermatological-acne rosacea",
      "rhinophyma",
      "normochromic normocytic anaemia",
      "gall stones.",
      "reynauds phenonemum",
      "renal function test abnormality",
      "hepatosplenomegaly"
    ]
  },
  "treatment": {
    "drug": [
      "rofecoxib",
      "simvastatin",
      "co-codamol",
      "atorvastatin",
      "alendronate sodium",
      "colecalciferol",
      "indapamide",
      "amlodipine",
      "calcium carbonate/colecalciferol",
      "folic acid",
      "prednisolone",
      "ramipril",
      "methotrexate",
      "cyclosporine",
      "lansoprazole"
    ],
    "indication": [
      "previous fracture",
      "supplemental",
      "hypertension",
      "pyoderma gangrenosum",
      "pyoderma",
      "cardiovasculaar",
      "anti inflammatory for arthritis",
      "deficiency",
      "lipid regulating",
      "pain",
      "reflux"
    ]
  },
  "hb": {
    "hemoglobin_status": "abnormal hemoglobin level",
    "hemoglobin_value": 109.0
  },
  "liver": {
    "liver_size": 1.21,
    "liver_status": "hepatomegaly"
  },
  "plat": {
    "plat_value": 25.0,
    "plat_status": "thrombocytopenia"
  },
  "spleen": {
    "spleen_size": 32.86,
    "spleen_status": "splenomegaly"
  },
  "egfr": {
    "ckd_stage": null,
    "egfr_value": null,
    "ckd_status": null
  },
  "lvmi": {
    "lvmi_value": null,
    "lvh": null
  },
  "lyso": {
    "lyso_value": null
  },
  "ecg": {
    "abnormal_ecg": null
  },
  "invest": {
    "invest_type": null,
    "visit_age": null
  }
}
