# Supplementary material for: FindZebra online search delving into rare disease case reports using natural language processing
Source: PLOS Digit Health. 2023 Jun 29;2(6):e0000269. doi: 10.1371/journal.pdig.0000269 (PMC10309602; doi:10.1371/journal.pdig.0000269)
Supplement: S1 Data — (ZIP) [file pdig.0000269.s002.zip › 27_gaucher.json]

{
  "pid": "348349",
  "disease": "gaucher",
  "search_query": "44-year-old, adult, female, thrombocytopenia, hepatomegaly, abnormal hemoglobin level, numbness and tingling sensation in feet, bilateral, easy bruising and bleeding, episodic epitaxis, recurrent viral infections, bone marrow infiltration/replacement, no splenomegaly, no hepatosplenomegaly .",
  "articles": [
    {
      "rank": 1,
      "title": "Uncoupling of cerebellar blood flow and metabolism in paraneoplastic cerebellar degeneration: report of a case.",
      "url": "https://pubmed.ncbi.nlm.nih.gov/gaucher:9366181/",
      "abstract": "We report a 65-year-old woman with paraneoplastic cerebellar degeneration (PCD) who showed reduced cerebellar metabolism with preserved blood flow. She was admitted to Gunma University Hospital because of progressive gait and speech disturbances. Neurologic examination revealed nystagmus, dysphagia, explosive speech, reduced muscle tone in limbs, and marked truncal and limb ataxia, and mild hypesthesia in hands and feet. Cranial MRI demonstrated slight cerebellar atrophy. Laboratory findings disclosed high levels of serum CA19-9 and other tumor markers, and positive anti-Yo antibody, indicating that she had PCD. A specimen obtained from an axillary lymph node revealed metastasis of poorly differentiated adenocarcinoma, although systemic and vigorous checkup failed to find its origin. Cerebral blood flow (CBF) and cerebral metabolic rate of oxygen (CMRO2) were measured using positron emission tomography (PET) 15 months after the onset. CMRO2 was clearly decreased in the cerebellum, while CBF was almost normal. Moreover, PET with 2 18F-fluoro-2-deoxy-D-glucose (FDG) revealed that glucose metabolism was also reduced in the cerebellum. Single photon emission tomography using 99mTc-ethyl cysteinate dimer (ECD) showed a normal blood flow pattern in the whole brain. These results indicated that uncoupling of circulation and metabolism in the cerebellum of this patient. There are several reports showing uncoupling of cerebral perfusion and metabolism in ischemic disorders, encephalitis, mitochondrial diseases, brain tumors, epilepsy and Gaucher disease, although its pathophysiology is not elucidated. Because anti-Yo antibody evidently gives a suppressive influence on the cerebellar neurons, understanding the way the autoantibody acts may give a clue to the mechanism of reduced cerebellar metabolism with preserved perfusion in PCD.",
      "evaluation": {
        "evaluators": [
          "Evaluator #1",
          "Evaluator #2"
        ],
        "comments": [
          "It is totally unclear to me why this reference is being used...even the cancers are very different than in the case at hand.",
          "No symptoms in common"
        ],
        "relevance": [
          "1/5",
          "1/5"
        ]
      }
    },
    {
      "rank": 2,
      "title": "Corneal manifestations and in vivo confocal microscopy of Gaucher disease.",
      "url": "https://pubmed.ncbi.nlm.nih.gov/gaucher:23635853/",
      "abstract": "To report corneal abnormalities and confocal microscopy findings in a patient with a variant of Gaucher disease (GD).\n\nCase report with slit-lamp photography, confocal microscopy, and molecular analysis of the glucocerebrosidase gene.\n\nOphthalmic evaluation in a 57-year-old white patient demonstrated corneal opacities scattered throughout the cornea. Confocal microscopy revealed a completely distorted stromal architecture. The anterior part showed keratocytes with an abnormal morphology intermingled with minute white dots. In the posterior part, normal keratocytes were virtually absent and replaced by hyperreflective rod-like structures. Analysis of the glucocerebrosidase gene disclosed a heterozygous F216Y/L444P mutation. The patient's old records revealed that these corneal abnormalities were already present at the age of 16 years, almost 15 years before the diagnosis of GD was made. His 2 siblings known with the same disorder and mutations also showed abnormal visual acuity and increased central corneal thickness. The confocal microscopy demonstrated some subclinical abnormalities, but otherwise normal corneas.\n\nOur patient had an unusual mutation responsible for his GD. Although corneal opacities are virtually unknown in GD, except in the D409H homozygous cardiovascular subtype, this patient had marked corneal stromal abnormalities.",
      "evaluation": {
        "evaluators": [
          "Evaluator #1",
          "Evaluator #2"
        ],
        "comments": [
          "Corneal opacities and retinal white dots and a few other ocular findings have been noted in patients with Gaucher disease: they have never been reported to impact on visual acuity. The patient at hand has late-onset glaucoma which is not Gaucher-related.",
          "Not really any symptoms in common"
        ],
        "relevance": [
          "1/5",
          "1/5"
        ]
      }
    },
    {
      "rank": 3,
      "title": "Three mutations of adult type 1 Gaucher disease found in a Chinese patient: A case report.",
      "url": "https://pubmed.ncbi.nlm.nih.gov/gaucher:30461613/",
      "abstract": "Gaucher disease (GD), characterized by glucosylceramide accumulation in the macrophage-monocyte system, is caused by glucosidase b acid (GBA) gene mutations which lead to the deficiency of lysosomal enzyme glucocerebrosidase. The mutation spectrum of GBA in Chinese patients is quite different from those seen in Jewish and non-Jewish Caucasian patients. Thus, it is relatively hard to diagnose GD in Chinese.\n\nA 24-year-old Chinese female with intermittent abdominal distension and progressive decrease in strength but without neurologic symptoms was initially referred for femoral head necrosis on the right feet. Laboratory examinations results indicated panhematopenia. Bone marrow aspiration smear and biopsy specimen found typical \"wrinkled\" Gaucher cells. Molecular-genetic testing of GBA gene revealed 3 mutations including R159W (c. 475 C > T), V1230G (c. 689T > G), and G241A (c. 721G > A).\n\nOn the basis of these findings and clinical manifestations, the final diagnosis of type 1 GD was made.\n\nEnzyme replacement therapy (ERT) with velaglucerase \u03b1 was carried out after the diagnosis of type 1 GD.\n\nThe platelet and hemoglobin levels were restored by ERT.\n\nTo our knowledge, this is the first report of GD patient carrying 3 mutations in Chinese. These mutations in GBA in the present case imply a potential pool of patients with GD with this mutation in Chinese.",
      "evaluation": {
        "evaluators": [
          "Evaluator #1",
          "Evaluator #2"
        ],
        "comments": [
          "This is accurate.",
          "As above"
        ],
        "relevance": [
          "1/5",
          "2/5"
        ]
      }
    }
  ],
  "demo": {
    "age_category": "adult",
    "age_entry": 71,
    "age_diagnosis": 52,
    "age_symptoms": 44,
    "age_treatment_start": null,
    "sex": "female",
    "is_treated": null,
    "is_diagnosed": null,
    "family_history": null,
    "mutation": null,
    "class": null
  },
  "symptoms": {
    "category": [
      "hematology",
      "infections and inflammations",
      "skeletal",
      "neurological/psychiatric",
      "cancer",
      "eent"
    ],
    "symptom": [
      "numbness and tingling sensation in feet",
      "bilateral",
      "easy bruising and bleeding",
      "episodic epitaxis",
      "recurrent viral infections",
      "breast cancer (lumpectomy",
      "radiation",
      "chemotherapy)",
      "bone marrow infiltration/replacement",
      "no hepatosplenomegaly"
    ]
  },
  "treatment": {
    "drug": [
      "advair",
      "vitamin d",
      "flomax",
      "multivitamin",
      "xalatan"
    ],
    "indication": [
      "glaucoma",
      "self start"
    ]
  },
  "hb": {
    "hemoglobin_status": "abnormal hemoglobin level",
    "hemoglobin_value": 103.0
  },
  "liver": {
    "liver_size": 1.13,
    "liver_status": "hepatomegaly"
  },
  "plat": {
    "plat_value": 92.0,
    "plat_status": "thrombocytopenia"
  },
  "spleen": {
    "spleen_size": 2.16,
    "spleen_status": "no splenomegaly"
  },
  "egfr": {
    "ckd_stage": null,
    "egfr_value": null,
    "ckd_status": null
  },
  "lvmi": {
    "lvmi_value": null,
    "lvh": null
  },
  "lyso": {
    "lyso_value": null
  },
  "ecg": {
    "abnormal_ecg": null
  },
  "invest": {
    "invest_type": null,
    "visit_age": null
  }
}
