# Supplementary material for: FindZebra online search delving into rare disease case reports using natural language processing
Source: PLOS Digit Health. 2023 Jun 29;2(6):e0000269. doi: 10.1371/journal.pdig.0000269 (PMC10309602; doi:10.1371/journal.pdig.0000269)
Supplement: S1 Data — (ZIP) [file pdig.0000269.s002.zip › 28_gaucher.json]

{
  "pid": "397536",
  "disease": "gaucher",
  "search_query": "69-year-old, elderly, male, hepatomegaly, hip pain, monoclonal gammopathy, porphyry in the calves, hypertension, no thrombocytopenia, no splenomegaly, normal hemoglobin level, no anemia, no hepatosplenomegaly .",
  "articles": [
    {
      "rank": 1,
      "title": "Synchronous multiple myeloma and Gaucher disease.",
      "url": "https://pubmed.ncbi.nlm.nih.gov/gaucher:31622574/",
      "abstract": "Pseudo-Gaucher cells can be found in multiple hematologic malignancies, hemoglobinopathies, infections, and multiple storage disorders upon bone marrow aspirate and biopsy; however, Gaucher disease (GD) should be ruled out, particularly when the cytoplasmic inclusions cannot be adequately characterized. It is well known that GD may be associated with monoclonal gammopathies; however, although enzyme replacement therapy (ERT) may result in an improvement in polyclonal gammopathies, its effect on the progression of monoclonal gammopathy of undetermined significance to multiple myeloma (MM) remains uncertain. ERT may improve patient's cytopenias and facilitate administration of anti-myeloma therapy in patients with concurrent GD and MM; however, the current paucity of data makes it challenging to determine its effect on response to anti-myeloma therapy or the risk of relapse. Hematologists should be familiar with the clinical presentation and diagnosis of GD and its association with monoclonal gammopathies. Here we present a case of synchronous smoldering MM and GD.",
      "evaluation": {
        "evaluators": [
          "Evaluator #1",
          "Evaluator #2"
        ],
        "comments": [
          "The literature in the past 2-3 decades has confirmed the connection between some hematological cancers and tumors as well as with MM and even smoldering MM (for which ERT has often been recommended); however, the case at hand has a gammopathy which is not described as MM or even as a monoclonal gammopathy (biclonal and poly-gammopathies are not at added incidence in Gaucher and they do not respond to ERT), and so this reference is not relevant.",
          null
        ],
        "relevance": [
          "1/5",
          "2/5"
        ]
      }
    },
    {
      "rank": 2,
      "title": "Malignancies and monoclonal gammopathy in Gaucher disease; a systematic review of the literature.",
      "url": "https://pubmed.ncbi.nlm.nih.gov/gaucher:23594419/",
      "abstract": "Gaucher disease is an autosomal, recessively inherited, lysosomal storage disease, which has been associated with gammopathies and malignancies. This report represents the results of a systematic review of the literature on the prevalence of monoclonal gammopathies and malignancies in Gaucher disease. A PubMed search identified 365 studies, of which 80 reported on concomitant Gaucher disease and malignancies and/or gammopathies (15 cohort/cross sectional studies, and 65 case reports/series). Based on these studies, we conclude that compared to the general population, Gaucher patients have an increased risk of cancer in general [pooled relative risk of 1\u00b770 (95% confidence interval 1\u00b727-2\u00b731)], and multiple myeloma and haematological malignancies in particular (estimated risk between 25\u00b70 and 51\u00b71 and 3\u00b75 and 12\u00b77, respectively). In addition, an increased risk has been reported for hepatocellular carcinoma and renal cell carcinoma. Several factors have been hypothesized to play a role in the pathophysiology. These include: splenectomy, immune dysregulation, endoplasmic reticulum stress, genetic modifiers, altered iron metabolism and insulin resistance.",
      "evaluation": {
        "evaluators": [
          "Evaluator #1",
          "Evaluator #2"
        ],
        "comments": [
          "(Funny, I just wrote the above without referring to this report...) This reference is as noted above, among the several that highlighted associations between some cancers and Gaucher. The case at had does not have a hematological or other cancer and hence this reference might be a (frightening)  red herring.",
          null
        ],
        "relevance": [
          "1/5",
          "2/5"
        ]
      }
    },
    {
      "rank": 3,
      "title": "Bone involvement in generalized crystal-storing histiocytosis.",
      "url": "https://pubmed.ncbi.nlm.nih.gov/gaucher:17086614/",
      "abstract": "The abnormal secretion of monoclonal immunoglobulins observed with monoclonal gammopathies and other clonal B cell dyscrasias can be responsible for a spectrum of deposition disorders. Crystal-storing histiocytosis (CSH) is a rare disease affecting patients with B cell dyscrasias and monoclonal gammopathies, characterized by the accumulation of histiocytes that have phagocytosed an abnormal crystalline immunoglobulin. We describe 2 cases of this rare disorder with multiorgan involvement and prominent bone involvement. Magnetic resonance imaging showed bone marrow infiltration and images of avascular necrosis. Bone specimen analysis gave histological proof of diffuse bone infiltration by the abnormal histiocytes. Bone involvement, which appears to be a specific feature of CSH, links this entity to other storage disorders, such as Gaucher disease. Because the accumulation of abnormal immunoglobulin-loaded histiocytes is clearly pivotal, CSH should be considered not only as an immunoglobulin deposition disease but also as a storage histiocytic disorder.",
      "evaluation": {
        "evaluators": [
          "Evaluator #1",
          "Evaluator #2"
        ],
        "comments": [
          "This is accurate except the patient is 56 years old",
          "Adult pathology in a child - difficult"
        ],
        "relevance": [
          "1/5",
          "2/5"
        ]
      }
    }
  ],
  "demo": {
    "age_category": "elderly",
    "age_entry": 69,
    "age_diagnosis": 69,
    "age_symptoms": 69,
    "age_treatment_start": null,
    "sex": "male",
    "is_treated": null,
    "is_diagnosed": null,
    "family_history": null,
    "mutation": null,
    "class": null
  },
  "symptoms": {
    "category": [
      "hematology",
      "cardiovascular",
      "skeletal",
      "immune"
    ],
    "symptom": [
      "hip pain",
      "monoclonal gammopathy",
      "porphyry in the calves",
      "hypertension",
      "no hepatosplenomegaly"
    ]
  },
  "treatment": {
    "drug": null,
    "indication": null
  },
  "hb": {
    "hemoglobin_status": "normal hemoglobin level, no anemia",
    "hemoglobin_value": 143.0
  },
  "liver": {
    "liver_size": 1.31,
    "liver_status": "hepatomegaly"
  },
  "plat": {
    "plat_value": 143.0,
    "plat_status": "no thrombocytopenia"
  },
  "spleen": {
    "spleen_size": 4.31,
    "spleen_status": "no splenomegaly"
  },
  "egfr": {
    "ckd_stage": null,
    "egfr_value": null,
    "ckd_status": null
  },
  "lvmi": {
    "lvmi_value": null,
    "lvh": null
  },
  "lyso": {
    "lyso_value": "28.70"
  },
  "ecg": {
    "abnormal_ecg": null
  },
  "invest": {
    "invest_type": null,
    "visit_age": null
  }
}
