# Supplementary material for: FindZebra online search delving into rare disease case reports using natural language processing
Source: PLOS Digit Health. 2023 Jun 29;2(6):e0000269. doi: 10.1371/journal.pdig.0000269 (PMC10309602; doi:10.1371/journal.pdig.0000269)
Supplement: S1 Data — (ZIP) [file pdig.0000269.s002.zip › 29_gaucher.json]

{
  "pid": "49288",
  "disease": "gaucher",
  "search_query": "11-year-old, puberty, adolescent, female, thrombocytopenia, splenomegaly, hepatomegaly, abnormal hemoglobin level, history of osteoperosis, right corneal deposition, blepharitis, cytopenia, fatigue, cirrhosis, paraoesophageal varices, paraproteinaemia, easy bruising, autoimmune-psoriatic arthritis, portal hypertension, hepatosplenamegaly, depression, osteoporotic forearm, iron deficient, elevated right hemidiaphragm, dental-periodontal disease, thrombocytopenia, history of gall stones, positive rheumatiod factor, white opacities, liver fibrosis, gallstone, previous mgus (monoclonal gammopathy of unknown significance, dupuytrens contracture, leucopenia, laterally placed gall bladder, hepatosplenomegaly .",
  "articles": [
    {
      "rank": 1,
      "title": "IgM monoclonal component associated with type I Gaucher disease resolved after enzyme replacement therapy: a case report.",
      "url": "https://pubmed.ncbi.nlm.nih.gov/gaucher:19562501/",
      "abstract": "The frequency of monoclonal gammopathy of undetermined significance (MGUS) is higher in patients with type I Gaucher disease (GD I) than in the general population. Although enzyme replacement therapy is effective in the control of the disease, its effect on MGUS is still controversial. We present the case of a 65-year-old woman with extensive GD I associated with IgM MGUS, in whom enzyme replacement therapy succeeded in eradicating the monoclonal component. This observation further supports the idea that enzyme replacement therapy decreases the chronic antigenic stimulation responsible for gammopathies in Gaucher disease.",
      "evaluation": {
        "evaluators": [
          "Evaluator #1",
          "Evaluator #2"
        ],
        "comments": [
          "Indeed the case at hand has MGUS and indeed she has been treated long-term with ERT. MGUS are thought to be seen in 1/4-1/3 of patients with Gaucher but not associated with Gaucher severity.  Thus the fact that despite ERT there is real liver damage and lingering splenomegaly with severe thrombocytopenia makes one question if another disease is concurrent.",
          null
        ],
        "relevance": [
          "2/5",
          "2/5"
        ]
      }
    },
    {
      "rank": 2,
      "title": "Gaucher disease with communicating hydrocephalus and cardiac involvement.",
      "url": "https://pubmed.ncbi.nlm.nih.gov/gaucher:19816973/",
      "abstract": "A 14-year-old female with Gaucher disease presented with hydrocephalus, corneal opacities, cirrhosis, and cardiac valvular involvement. A homozygous D409H mutation was identified. She underwent surgery for aortic and mitral valve replacement. Because of severe calcification of the aortic root, no successful valve replacement was performed. She died on the third day after the explorative cardiac surgery. Cardiac abnormalities represent a life-threatening presentation of the homozygous D409H mutation. Identification of this type is essential prior to initiating appropriate therapy with enzyme replacement and cardiac corrective surgery.",
      "evaluation": {
        "evaluators": [
          "Evaluator #1",
          "Evaluator #2"
        ],
        "comments": [
          "There is absolutely no comparability between the type 1 adult case at hand and a child with type 3c disease.",
          null
        ],
        "relevance": [
          "1/5",
          "1/5"
        ]
      }
    },
    {
      "rank": 3,
      "title": "Multiple myeloma arising from monoclonal gammopathy of undetermined significance in a patient with Gaucher's disease.",
      "url": "https://pubmed.ncbi.nlm.nih.gov/gaucher:9341594/",
      "abstract": "We report the case of a 64-year-old woman who, 12 years after receiving a diagnosis of Gaucher's disease with concurrent monoclonal gammopathy of undetermined significance, developed worsening thrombocytopenia and bone pain. Bone marrow biopsy at this time revealed 50% plasma cells with a serum monoclonal immunoglobulin A-lambda level of 3.2 g/L. Roentgenography revealed a lytic clavicular lesion, and a diagnosis of multiple myeloma was made. To our knowledge, this case is the first to document the evolution of a monoclonal gammopathy of undetermined significance to multiple myeloma in a patient with Gaucher's disease. The importance of investigating cytopenias and increased bone pain in such patients, perhaps by bone marrow biopsy, to rule out potentially malignant plasma cell dyscrasias is stressed.",
      "evaluation": {
        "evaluators": [
          "Evaluator #1",
          "Evaluator #2"
        ],
        "comments": [
          "This is accurate except the patient is 34 years old",
          "OK - though many non-gaucher symptoms"
        ],
        "relevance": [
          "4/5",
          "1/5"
        ]
      }
    }
  ],
  "demo": {
    "age_category": "puberty, adolescent",
    "age_entry": 55,
    "age_diagnosis": 10,
    "age_symptoms": 11,
    "age_treatment_start": 41,
    "sex": "female",
    "is_treated": null,
    "is_diagnosed": null,
    "family_history": null,
    "mutation": null,
    "class": null
  },
  "symptoms": {
    "category": [
      "hematology",
      "general",
      "gi/gu",
      "skeletal",
      "neurological/psychiatric",
      "deficiencies (including vitamins)",
      "immune",
      "-",
      "abdomen (also liver and spleen)",
      "muscles and joints",
      "eent"
    ],
    "symptom": [
      "history of osteoperosis",
      "right corneal deposition",
      "blepharitis",
      "cytopenia",
      "fatigue",
      "cirrhosis",
      "paraoesophageal varices",
      "paraproteinaemia",
      "easy bruising",
      "autoimmune-psoriatic arthritis",
      "portal hypertension",
      "hepatosplenamegaly",
      "depression",
      "osteoporotic forearm",
      "iron deficient",
      "elevated right hemidiaphragm",
      "dental-periodontal disease",
      "thrombocytopenia",
      "history of gall stones",
      "positive rheumatiod factor",
      "white opacities",
      "liver fibrosis",
      "gallstone",
      "previous mgus (monoclonal gammopathy of unknown significance",
      "dupuytrens contracture",
      "leucopenia",
      "laterally placed gall bladder",
      "hepatosplenomegaly"
    ]
  },
  "treatment": {
    "drug": [
      "celecoxib",
      "loratidine",
      "carmellose sodium",
      "meloxicam",
      "tranexamic acid",
      "alendronate sodium",
      "colecalciferol",
      "ferrous sulfate",
      "tramadol hydrochloride",
      "buprenorphine",
      "co-dydramol",
      "unknown antibiotic",
      "femulen",
      "morphine sulfate",
      "naproxen sodium",
      "ergocalciferol",
      "hylo-forte ocular",
      "coal tar 1%",
      "amitriptyline",
      "etanercept",
      "cimetidine",
      "omeprazole",
      "paracetamol",
      "dextropropoxyphene",
      "nabumetone",
      "sertraline",
      "tramadol",
      "co-amoxiclav",
      "citalopram"
    ],
    "indication": [
      "pain relief",
      "e coli urosepsis",
      "eye drops",
      "contraceptive",
      "psoriatic arthritis",
      "psoriasis",
      "depression",
      "cut on arm",
      "iron deficient",
      "gastric ulceration",
      "low bone mineral density",
      "upper respiratory tract infection",
      "deficiency",
      "supplement",
      "infection",
      "gastritis",
      "dry eyes",
      "pruitis",
      "pain"
    ]
  },
  "hb": {
    "hemoglobin_status": "abnormal hemoglobin level",
    "hemoglobin_value": 120.0
  },
  "liver": {
    "liver_size": 1.26,
    "liver_status": "hepatomegaly"
  },
  "plat": {
    "plat_value": 21.0,
    "plat_status": "thrombocytopenia"
  },
  "spleen": {
    "spleen_size": 17.85,
    "spleen_status": "splenomegaly"
  },
  "egfr": {
    "ckd_stage": null,
    "egfr_value": null,
    "ckd_status": null
  },
  "lvmi": {
    "lvmi_value": null,
    "lvh": null
  },
  "lyso": {
    "lyso_value": null
  },
  "ecg": {
    "abnormal_ecg": null
  },
  "invest": {
    "invest_type": null,
    "visit_age": null
  }
}
