# Supplementary material for: FindZebra online search delving into rare disease case reports using natural language processing
Source: PLOS Digit Health. 2023 Jun 29;2(6):e0000269. doi: 10.1371/journal.pdig.0000269 (PMC10309602; doi:10.1371/journal.pdig.0000269)
Supplement: S1 Data — (ZIP) [file pdig.0000269.s002.zip › 32_gaucher.json]

{
  "pid": "32522",
  "disease": "gaucher",
  "search_query": "38-year-old, adult, female, hepatomegaly, abnormal hemoglobin level, epistaxis, meniscal cyst - right, hyperlipidemia, easy bruising, obesity, bmi 43.5, osteoarthritis - knee - bilateral, thrombocytopenia, anemia, trochanteric bursitis - left, mild diffuse goiter, fractures-pelvis-traumatic, no thrombocytopenia, no splenomegaly, no hepatosplenomegaly .",
  "articles": [
    {
      "rank": 1,
      "title": "Splenic artery aneurysm in a patient with Gaucher's disease.",
      "url": "https://pubmed.ncbi.nlm.nih.gov/gaucher:2799546/",
      "abstract": "We present a 31-year-old woman suffering from Gaucher's disease in whom during splenectomy a big splenic artery aneurysm was found, 5 x 3.5 cm in diameters; it was due to hypersplenism and compression of the enlarged spleen. In a huge spleen 43 cm in length and 5420 grams in weight, many deposits of glycocerebrosides were found. Cholecystectomy was also carried out for calculous cholecystitis. The recovery was uneventful and the patient stayed in good condition.",
      "evaluation": {
        "evaluators": [
          "Evaluator #1",
          "Evaluator #2"
        ],
        "comments": [
          "The referenced case is of a huge spleen not an obese body.",
          null
        ],
        "relevance": [
          "1/5",
          "1/5"
        ]
      }
    },
    {
      "rank": 2,
      "title": "Effects of imiglucerase treatment on traumatic fracture and bone and blood abnormalities in a patient with previously untreated type 1 gaucher disease.",
      "url": "https://pubmed.ncbi.nlm.nih.gov/gaucher:20110029/",
      "abstract": "This letter reports on the effect of enzyme replacement therapy with imiglucerase on bone healing and bone and blood abnormalities in a woman with previously untreated type 1 Gaucher disease (GD).\n\nThe 49-year-old patient had been diagnosed with GD at the age of 28 years and had previously undergone splenectomy. She presented with pseudarthrosis 14 months after sustaining a traumatic fracture of the tibia and fibula. Therapy was begun with imiglucerase 60 U/kg q2wk. The effects of treatment on bone healing were monitored radiographically, and effects on blood and bone marrow biology were monitored by hemograms, myelograms, and hematopoietic and mesenchymal clonogenic assays.\n\nObjective bone healing was observed starting in the third month of imiglucerase treatment. Blood abnormalities normalized and bone marrow parameters improved over the first 9 months, including a decrease in Gaucher cells, an increase in bone marrow CD34+ cell cloning efficiency, and the appearance of mesenchymal progenitors.\n\nThis research letter reports the results of hematologic and bone evaluations during enzyme replacement therapy with imiglucerase in a woman with previously untreated type 1 GD who presented with a traumatic fracture.",
      "evaluation": {
        "evaluators": [
          "Evaluator #1",
          "Evaluator #2"
        ],
        "comments": [
          "The case at hand had no skeletal involvement other than a trauma-induced pelvis fracture, which can and does happen to non-Gaucher patients.",
          "Phenotypically very different"
        ],
        "relevance": [
          "1/5",
          "1/5"
        ]
      }
    },
    {
      "rank": 3,
      "title": "Laparoscopic fenestration for a huge symptomatic splenic cyst in a patient with Gaucher's disease.",
      "url": "https://pubmed.ncbi.nlm.nih.gov/gaucher:29572599/",
      "abstract": "A 34-year-old woman visited our hospital for treatment of a huge splenic cyst with epigastric pain. She had been diagnosed with Gaucher's disease (Type 1) at 3 years of age and had been receiving enzyme replacement therapy (ERT) from 15 years of age. Abdominal MRI showed a low-intensity area, 30 cm in diameter, with a well-defined border on T1-weighted images. The patient underwent laparoscopic fenestration of the huge splenic cyst for relief of worsening epigastric pain caused by the cyst. The cyst contained 2,500 ml of brownish-red fluid. The patient recovered satisfactorily and was discharged on postoperative day 11. Gaucher's disease is an extremely rare metabolic disease; only about 6,000 patients are registered in the International Collaborative Gaucher Group Gaucher Registry. An extremely rare case of a huge symptomatic splenic cyst treated by laparoscopic fenestration in a patient with Gaucher's disease is described.",
      "evaluation": {
        "evaluators": [
          "Evaluator #1",
          "Evaluator #2"
        ],
        "comments": [
          "This is accurate.",
          "Vast discrepansy in ages making symptoms somewhat difficult to evaluate"
        ],
        "relevance": [
          "1/5",
          "1/5"
        ]
      }
    }
  ],
  "demo": {
    "age_category": "adult",
    "age_entry": 54,
    "age_diagnosis": 37,
    "age_symptoms": 38,
    "age_treatment_start": null,
    "sex": "female",
    "is_treated": null,
    "is_diagnosed": null,
    "family_history": null,
    "mutation": null,
    "class": null
  },
  "symptoms": {
    "category": [
      "hematology",
      "infections and inflammations",
      "general",
      "skeletal",
      "endocrine",
      "muscles and joints",
      "eent"
    ],
    "symptom": [
      "epistaxis",
      "meniscal cyst - right",
      "hyperlipidemia",
      "easy bruising",
      "obesity",
      "bmi 43.5",
      "osteoarthritis - knee - bilateral",
      "thrombocytopenia",
      "anemia",
      "trochanteric bursitis - left",
      "mild diffuse goiter",
      "fractures-pelvis-traumatic",
      "no hepatosplenomegaly"
    ]
  },
  "treatment": {
    "drug": [
      "advil forte (ibuprofen)"
    ],
    "indication": [
      "knee pain"
    ]
  },
  "hb": {
    "hemoglobin_status": "abnormal hemoglobin level",
    "hemoglobin_value": 125.0
  },
  "liver": {
    "liver_size": 1.2,
    "liver_status": "hepatomegaly"
  },
  "plat": {
    "plat_value": 150.0,
    "plat_status": "no thrombocytopenia"
  },
  "spleen": {
    "spleen_size": 3.95,
    "spleen_status": "no splenomegaly"
  },
  "egfr": {
    "ckd_stage": null,
    "egfr_value": null,
    "ckd_status": null
  },
  "lvmi": {
    "lvmi_value": null,
    "lvh": null
  },
  "lyso": {
    "lyso_value": null
  },
  "ecg": {
    "abnormal_ecg": null
  },
  "invest": {
    "invest_type": null,
    "visit_age": null
  }
}
