# Supplementary material for: FindZebra online search delving into rare disease case reports using natural language processing
Source: PLOS Digit Health. 2023 Jun 29;2(6):e0000269. doi: 10.1371/journal.pdig.0000269 (PMC10309602; doi:10.1371/journal.pdig.0000269)
Supplement: S1 Data — (ZIP) [file pdig.0000269.s002.zip › 33_gaucher.json]

{
  "pid": "90900",
  "disease": "gaucher",
  "search_query": "7-year-old, child, female, thrombocytopenia, splenomegaly, hepatomegaly, hypertension, fractures-left hand, osteoporosis, hepatosplenomegaly, normal hemoglobin level, no anemia .",
  "articles": [
    {
      "rank": 1,
      "title": "Gaucher disease.",
      "url": "https://pubmed.ncbi.nlm.nih.gov/gaucher:17868524/",
      "abstract": "We describe, with a brief thematic review, the case of a 47-year-old woman that was hospitalized to study a clinical picture characterized by massive splenomegaly with asthenia, postprandial fullness, weight loss and edema in the left lower extremity, in which Gaucher disease was diagnosed.",
      "evaluation": {
        "evaluators": [
          "Evaluator #1",
          "Evaluator #2"
        ],
        "comments": [
          "The references case might have been a classic case of type 1 with some cardiovascular sequelae but not comparable to the case at hand who only has hypertension.",
          null
        ],
        "relevance": [
          "1/5",
          "1/5"
        ]
      }
    },
    {
      "rank": 2,
      "title": "Hepatopulmonary syndrome in Gaucher disease with right-to-left shunt: evaluation and measurement using Tc-99m MAA.",
      "url": "https://pubmed.ncbi.nlm.nih.gov/gaucher:10069725/",
      "abstract": "Hepatomegaly is a common manifestation in Gaucher disease. In some patients with the disease, hepatic fibrosis and portal hypertension are observed. A patient with Gaucher disease with the hepatopulmonary syndrome associated with severe cyanosis and hypoxemia was examined for intrapulmonary right-to-left shunt using Tc-99m MAA. Quantitative evaluation revealed an approximately 50% right to left shunt as indicated by Tc-99m MAA activity in the lungs and systemic organs.",
      "evaluation": {
        "evaluators": [
          "Evaluator #1",
          "Evaluator #2"
        ],
        "comments": [
          "Hepatic fibrosis and portal hypertension with concurrent cyanosis and hypoxemia is a life-threatening scenario not in any way similar to the case at ahnd.",
          null
        ],
        "relevance": [
          "1/5",
          "1/5"
        ]
      }
    },
    {
      "rank": 3,
      "title": "Hydrocephalus, corneal opacities, deafness, left ventricle hypertrophy, clinodactyly in an adolescent patient. A new syndrome associated with glucocerebrosidase deficiency.",
      "url": "https://pubmed.ncbi.nlm.nih.gov/gaucher:8588848/",
      "abstract": "We report a 12-year-old girl with an unusual phenotype of Gaucher disease type 3. Liver glucocerebrosidase activity was 20% of the normal. In addition to common manifestations such as hepatomegaly, she showed primary communicating hydrocephalus, corneal opacities, deafness, left ventricle hypertrophy, and clinodactyly of hands and feet. We suspect cardiomyopathy to be due to myocardiac infiltration with Gaucher cells, and corneal opacities to result from an accumulation of lipid-like inclusions into the posterior stromal keratinocytes. We were only able to find one previously published sibship disclosing similar features, which could allow the delineation of a new clinical variant of Gaucher disease.",
      "evaluation": {
        "evaluators": [
          "Evaluator #1",
          "Evaluator #2"
        ],
        "comments": [
          "This is accurate except the patient is 81 years old",
          "Many non-gaucher symptoms"
        ],
        "relevance": [
          "1/5",
          "1/5"
        ]
      }
    }
  ],
  "demo": {
    "age_category": "child",
    "age_entry": 61,
    "age_diagnosis": 57,
    "age_symptoms": 7,
    "age_treatment_start": null,
    "sex": "female",
    "is_treated": null,
    "is_diagnosed": null,
    "family_history": null,
    "mutation": null,
    "class": null
  },
  "symptoms": {
    "category": [
      "cardiovascular",
      "skeletal"
    ],
    "symptom": [
      "hypertension",
      "fractures-left hand",
      "osteoporosis",
      "hepatosplenomegaly"
    ]
  },
  "treatment": {
    "drug": [
      "normiten",
      "fosalan"
    ],
    "indication": [
      "hypertension",
      "osteoporosis"
    ]
  },
  "hb": {
    "hemoglobin_status": "normal hemoglobin level, no anemia",
    "hemoglobin_value": 125.0
  },
  "liver": {
    "liver_size": 1.34,
    "liver_status": "hepatomegaly"
  },
  "plat": {
    "plat_value": 41.0,
    "plat_status": "thrombocytopenia"
  },
  "spleen": {
    "spleen_size": 9.4,
    "spleen_status": "splenomegaly"
  },
  "egfr": {
    "ckd_stage": null,
    "egfr_value": null,
    "ckd_status": null
  },
  "lvmi": {
    "lvmi_value": null,
    "lvh": null
  },
  "lyso": {
    "lyso_value": null
  },
  "ecg": {
    "abnormal_ecg": null
  },
  "invest": {
    "invest_type": null,
    "visit_age": null
  }
}
