# Supplementary material for: FindZebra online search delving into rare disease case reports using natural language processing
Source: PLOS Digit Health. 2023 Jun 29;2(6):e0000269. doi: 10.1371/journal.pdig.0000269 (PMC10309602; doi:10.1371/journal.pdig.0000269)
Supplement: S1 Data — (ZIP) [file pdig.0000269.s002.zip › 34_gaucher.json]

{
  "pid": "28179",
  "disease": "gaucher",
  "search_query": "68-year-old, elderly, male, thrombocytopenia, splenomegaly, hypertension, angina, hyperlipidemia, prostate-benign hypertrophy prostate, sub-acute ischemic heart disease, hypothyroidism, left knee meniscus tear, right carotid artery stenosis, myocardial infarction, small vessel disease, no hepatomegaly, normal hemoglobin level, no anemia, no hepatosplenomegaly .",
  "articles": [
    {
      "rank": 1,
      "title": "Rapidly developing bone destruction in a patient with type 1 Gaucher disease.",
      "url": "https://pubmed.ncbi.nlm.nih.gov/gaucher:12728788/",
      "abstract": "The authors report on a 25 year-old male Gaucher patient who developed rapid bone deterioration. The patient was splenectomised at age 3 and had no signs and symptoms of bone involvement for more than 20 years. In addition to the infarction in the right tibia, severe bone necrosis was detected in components of the left hip. This report suggests that bone deterioration may develop insidiously at any time in Gaucher patients, and that long-term and regular follow up is warranted.",
      "evaluation": {
        "evaluators": [
          "Evaluator #1",
          "Evaluator #2"
        ],
        "comments": [
          "This is a rather interesting case of sudden bone disease 20 years after splenectomy...and has no relevance for the case at hand who is elderly, was neither splenectomized and has no bone involvement. ",
          null
        ],
        "relevance": [
          "1/5",
          "1/5"
        ]
      }
    },
    {
      "rank": 2,
      "title": "Unexpected cure from cutaneous leukocytoclastic vasculitis in a patient treated with N-butyldeoxynojirimycin (miglustat) for Gaucher disease.",
      "url": "https://pubmed.ncbi.nlm.nih.gov/gaucher:22515974/",
      "abstract": "Cutaneous leukocytoclastic vasculitis (CLV) is a necrotizing inflammation of the small vessels in the dermis. We report the case of a Swedish man with an untreated N370S/L444P Gaucher disease who developed CLV at the age of 79 years. The patient has been treated for CLV with topical and oral corticosteroids, moisturizing agents, and periodically with antibiotics for 3 years without improvement. Administration of miglustat (N-butyldeoxynojirimycin; Zavesca\u00ae) because of progress of Gaucher disease resulted in a prompt and durable cure of the CLV.",
      "evaluation": {
        "evaluators": [
          "Evaluator #1",
          "Evaluator #2"
        ],
        "comments": [
          "Other than the fact that both the case at hand and the referenced case rae both elderly, there is nothing comparable.",
          null
        ],
        "relevance": [
          "1/5",
          "1/5"
        ]
      }
    },
    {
      "rank": 3,
      "title": "Bilateral pseudohypopyon as a presenting feature of recurrent diffuse large B-cell lymphoma.",
      "url": "https://pubmed.ncbi.nlm.nih.gov/gaucher:20182212/",
      "abstract": "A 55-year-old man with Gaucher disease and B-cell lymphoma developed a white meniscus along the inferior portion of the anterior chamber of both eyes. In one eye, the meniscus was also temporal, reflecting the fact that he had just been lying on his left side. Aspiration of aqueous fluid confirmed that the meniscus was made up of lymphoma cells, indicating that it was a pseudohypopyon. (A true hypopyon is made up of reactive white blood cells.) Despite intensive chemotherapy, the patient expired within 14 weeks of the discovery of the pseudohypopyon. This is the first report of binocular pseudohypopyon confirmed as lymphomatous by flow cytometric immunophenotyping analysis in a patient with diffuse large B-cell lymphoma.",
      "evaluation": {
        "evaluators": [
          "Evaluator #1",
          "Evaluator #2"
        ],
        "comments": [
          "This is accurate except the patient is 53 years old",
          "Classical"
        ],
        "relevance": [
          "1/5",
          "1/5"
        ]
      }
    }
  ],
  "demo": {
    "age_category": "elderly",
    "age_entry": 80,
    "age_diagnosis": 66,
    "age_symptoms": 68,
    "age_treatment_start": null,
    "sex": "male",
    "is_treated": null,
    "is_diagnosed": null,
    "family_history": null,
    "mutation": null,
    "class": null
  },
  "symptoms": {
    "category": [
      "cardiovascular",
      "general",
      "endocrine",
      "gi/gu",
      "muscles and joints"
    ],
    "symptom": [
      "hypertension",
      "angina",
      "hyperlipidemia",
      "prostate-benign hypertrophy prostate",
      "sub-acute ischemic heart disease",
      "hypothyroidism",
      "left knee meniscus tear",
      "right carotid artery stenosis",
      "myocardial infarction",
      "small vessel disease",
      "no hepatosplenomegaly"
    ]
  },
  "treatment": {
    "drug": null,
    "indication": null
  },
  "hb": {
    "hemoglobin_status": "normal hemoglobin level, no anemia",
    "hemoglobin_value": 115.0
  },
  "liver": {
    "liver_size": 0.86,
    "liver_status": "no hepatomegaly"
  },
  "plat": {
    "plat_value": 90.0,
    "plat_status": "thrombocytopenia"
  },
  "spleen": {
    "spleen_size": 5.31,
    "spleen_status": "splenomegaly"
  },
  "egfr": {
    "ckd_stage": null,
    "egfr_value": null,
    "ckd_status": null
  },
  "lvmi": {
    "lvmi_value": null,
    "lvh": null
  },
  "lyso": {
    "lyso_value": null
  },
  "ecg": {
    "abnormal_ecg": null
  },
  "invest": {
    "invest_type": null,
    "visit_age": null
  }
}
