# Supplementary material for: FindZebra online search delving into rare disease case reports using natural language processing
Source: PLOS Digit Health. 2023 Jun 29;2(6):e0000269. doi: 10.1371/journal.pdig.0000269 (PMC10309602; doi:10.1371/journal.pdig.0000269)
Supplement: S1 Data — (ZIP) [file pdig.0000269.s002.zip › 35_gaucher.json]

{
  "pid": "362691",
  "disease": "gaucher",
  "search_query": "32-year-old, young adult, female, thrombocytopenia, splenomegaly, hepatomegaly, abnormal hemoglobin level, occasional gingival bleeding with brushing teeth, smoker, splenomegaly, knee arthritis, hypothyroidism, hepatosplenomegaly .",
  "articles": [
    {
      "rank": 1,
      "title": "Oral aspects of Gaucher's disease: a literature review and case report.",
      "url": "https://pubmed.ncbi.nlm.nih.gov/gaucher:17397330/",
      "abstract": "Gaucher's disease (GD) is a lysosomal storage disease with a high incidence in Ashkenazi Jews. The disease is caused by an autosomally recessive inherited deficiency of the lysosomal enzyme glucocerebrosidase, leading to the accumulation of glucocerebroside in macrophages. The lipid-laden macrophages, called Gaucher cells, can be detected in liver, spleen, and bone marrow tissues.\n\nA case report of periodontal treatment of a 47-year-old female patient with GD with recurrent gingival hemorrhage and toothache is presented. Periapical radiographs revealed cyst-like lesions in the mandibular premolar-molar regions accompanied by severe apical root resorption, enlargement of the periodontal ligament and bone-marrow spaces, and loss of trabecular structure and radiopaque appearance of bone. An abnormally narrow and sharp coronoid process and effacement of the cortical borders of the mandibular canal were noted.\n\nThe patient was diagnosed as having generalized severe chronic periodontitis. Treatment included oral hygiene motivation and instructions, scaling, root planing, and access flap therapy, resulting in resolution of periodontal signs and symptoms and a marked improvement in the patient's feeling of well being.\n\nPeriodontal treatment can be effective in patients with GD. Oral findings may lead to early detection of GD, especially in the absence of clinical symptoms. Dentists should be aware of possible oral and radiographic manifestations of the disease and the role of periodontal treatment in improving patient's oral health and quality of life.",
      "evaluation": {
        "evaluators": [
          "Evaluator #1",
          "Evaluator #2"
        ],
        "comments": [
          "The referenced case highlights Gaucher cell infiltration in the jaw, a long bone and the presence of periodontitis, the latter not being related to Gaucher. Gingival bleeding in the case at hand is due to low platelets and hence the stories are not at all similar.",
          null
        ],
        "relevance": [
          "1/5",
          "2/5"
        ]
      }
    },
    {
      "rank": 2,
      "title": "Rare GBA1 genotype associated with severe bone disease in Gaucher disease type 1.",
      "url": "https://pubmed.ncbi.nlm.nih.gov/gaucher:31799121/",
      "abstract": "Gaucher disease (GD) type 1 is a lysosomal disease characterised by hepatosplenomegaly, anemia, thrombocytopenia, bone changes, and bone marrow infiltration. The disease is caused by biallelic pathogenic variants in GBA1 which codes for glucocerebrosidase, an enzyme involved in the catabolic pathway of complex lipids.\n\nTo report on the case of two sisters with GD type 1 who bear a genotype never reported in the literature.\n\nPatient 1 is a 47-year-old female diagnosed at 42 years of age with chronic lumbar pain, mild splenomegaly, slightly reduced platelets and normal hemoglobin values, severe Bone Marrow Burden (BMB) score, high chitotriosidase activity, and low glucocerebrosidase. Patient 2 is a 50-year-old female, sister of patient 1, who was diagnosed after familial screening. At 45 years of age, she had osteonecrosis of the left femur and a total hysterectomy because of uncontrollable bleeding. At first evaluation, she had bone pain with a high BMB score, mild splenomegaly, normal hemoglobin, normal platelets count, elevated chitotriosidase activity, and low glucocerebrosidase activity. Both patients were found to be compound heterozygotes for the p.Glu388Lys and the p.Ser405Asn variants in GBA1.\n\nThis is the first family with GD and this combination of variants which causes a phenotype remarkable for severe bone disease with no or mild hematological manifestations.",
      "evaluation": {
        "evaluators": [
          "Evaluator #1",
          "Evaluator #2"
        ],
        "comments": [
          "The case at hand has no skeletal involvement other than arthritis which is not Gaucher-specific.",
          null
        ],
        "relevance": [
          "1/5",
          "3/5"
        ]
      }
    },
    {
      "rank": 3,
      "title": "Gaucher's disease: case report of mandibular trauma.",
      "url": "https://pubmed.ncbi.nlm.nih.gov/gaucher:1603561/",
      "abstract": "Gaucher's disease is a disturbance of lipid storage that results in the accumulation of histiocytes filled with glucosyl ceramide in various organs and bones. Clinical features include history of epistaxis, hemoptysis, and spontaneous gingival hemorrhage. This article reviews Gaucher's disease with reference to its importance to dental practitioners and a case involving mandibular trauma is presented.",
      "evaluation": {
        "evaluators": [
          "Evaluator #1",
          "Evaluator #2"
        ],
        "comments": [
          "This patient is 40.5 years old .",
          "Classic"
        ],
        "relevance": [
          "1/5",
          "3/5"
        ]
      }
    }
  ],
  "demo": {
    "age_category": "young adult",
    "age_entry": 53,
    "age_diagnosis": 30,
    "age_symptoms": 32,
    "age_treatment_start": null,
    "sex": "female",
    "is_treated": null,
    "is_diagnosed": null,
    "family_history": null,
    "mutation": null,
    "class": null
  },
  "symptoms": {
    "category": [
      "endocrine",
      "skeletal",
      "abdomen (also liver and spleen)",
      "-",
      "eent"
    ],
    "symptom": [
      "occasional gingival bleeding with brushing teeth",
      "smoker",
      "splenomegaly",
      "knee arthritis",
      "hypothyroidism",
      "hepatosplenomegaly"
    ]
  },
  "treatment": {
    "drug": [
      "estrogen",
      "synthroid",
      "thyroxine",
      "vitamin d"
    ],
    "indication": null
  },
  "hb": {
    "hemoglobin_status": "abnormal hemoglobin level",
    "hemoglobin_value": 123.0
  },
  "liver": {
    "liver_size": 1.03,
    "liver_status": "hepatomegaly"
  },
  "plat": {
    "plat_value": 53.0,
    "plat_status": "thrombocytopenia"
  },
  "spleen": {
    "spleen_size": 10.07,
    "spleen_status": "splenomegaly"
  },
  "egfr": {
    "ckd_stage": null,
    "egfr_value": null,
    "ckd_status": null
  },
  "lvmi": {
    "lvmi_value": null,
    "lvh": null
  },
  "lyso": {
    "lyso_value": null
  },
  "ecg": {
    "abnormal_ecg": null
  },
  "invest": {
    "invest_type": null,
    "visit_age": null
  }
}
