# Supplementary material for: FindZebra online search delving into rare disease case reports using natural language processing
Source: PLOS Digit Health. 2023 Jun 29;2(6):e0000269. doi: 10.1371/journal.pdig.0000269 (PMC10309602; doi:10.1371/journal.pdig.0000269)
Supplement: S1 Data — (ZIP) [file pdig.0000269.s002.zip › 36_gaucher.json]

{
  "pid": "349056",
  "disease": "gaucher",
  "search_query": "9-year-old, child, male, thrombocytopenia, splenomegaly, hepatomegaly, occasional pain in legs, hepatosplenomegaly, nosebleeds, mild generalized ichthyosis, hepatosplenomegaly, normal hemoglobin level, no anemia .",
  "articles": [
    {
      "rank": 1,
      "title": "Perinatal lethal Gaucher disease.",
      "url": "https://pubmed.ncbi.nlm.nih.gov/gaucher:20924719/",
      "abstract": "Perinatal Lethal Gaucher Disease (PLGD) is a rare form of Gaucher disease and is often considered a distinct form of type 2 Gaucher disease. The authors report on an infant who presented with progressive hepatosplenomegaly, ichthyosis, generalized skin edema and neonatal encephalopathy and died at 6 h of age. Autopsy revealed massive hepatosplenomegaly, ichthyosis, a diffuse collodion picture and histological evidence of infiltration by Gaucher cells in the liver, spleen, lung, thymus, lymph node and bone marrow. Genetic testing of the parents revealed both to be carriers of Gaucher disease.",
      "evaluation": {
        "evaluators": [
          "Evaluator #1",
          "Evaluator #2"
        ],
        "comments": [
          "Type 2 babies die before their second birthday. The targeted word \"ichthyosis\" is not comparable to what is seen in type 2.",
          "too much weight on ichthyosis"
        ],
        "relevance": [
          "1/5",
          "1/5"
        ]
      }
    },
    {
      "rank": 2,
      "title": "Perinatal lethal phenotype with generalized ichthyosis in a type 2 Gaucher disease patient with the L444P;E326K/P182L genotype: effect of the E326K change in neonatal and classic forms of the disease.",
      "url": "https://pubmed.ncbi.nlm.nih.gov/gaucher:15967693/",
      "abstract": "Gaucher disease, the most common lysosomal storage disorder, encompasses a wide spectrum of clinical symptoms. The perinatal lethal form is very rare and is considered a distinct form of classic type 2 Gaucher disease. Prominent features of the severe perinatal form are hepatosplenomegaly variable, associated with hydrops fetalis and ichthyosis. Here, we describe a child who presented generalized ichthyosis and died at 25 days of age. Genotype analysis revealed compound heterozygosity for the complex allele [L444P;E326K] and mutation P182L, described for the first time in this patient. Mutations E326K and L444P were on the same chromosome. Expression studies of mutant glucocerebrosidases showed that the double mutant allele had lower activity, 8.5% of wild type, in contrast to the activity of individual E326K and L444P mutant enzymes, 42.7% and 14.1%, respectively. The P182L mutant enzyme showed no glucocerebrosidase activity. A revision of the genotypes identified in a series of Spanish patients with type 2 Gaucher disease showed that the complex allele [L444P;E326K] accounted for 19.2% of patient alleles and that homozygosity for this allele or its heterozygosity with mutation L444P, or another severe mutation such as P182L, was associated with the perinatal lethal presentation of the disease. In contrast, the [L444P;E326K] allele was not detected in patients with classic type 2 diagnosed when several months old. The high frequency of the E326K substitution observed in patients with type 2 as compared to the general population (0.5%) suggests that this change may have a modulating negative effect on the clinical condition of these Gaucher disease patients when present in combination with mutation L444P. The relatively high prevalence of the double mutant allele in Spanish patients prompted us to perform a haplotype analysis, using four polymorphic markers, which suggest a common origin for this allele. During the mutational analysis of the series of type 2 patients, a novel mutation, I260T (c.896T>C), was identified.",
      "evaluation": {
        "evaluators": [
          "Evaluator #1",
          "Evaluator #2"
        ],
        "comments": [
          "The case in hand is a mild type 1 adult with no similarity to a type 2 fatally affected baby.",
          null
        ],
        "relevance": [
          "1/5",
          "1/5"
        ]
      }
    },
    {
      "rank": 3,
      "title": "Substrate deprivation therapy in juvenile Sandhoff disease.",
      "url": "https://pubmed.ncbi.nlm.nih.gov/gaucher:19898952/",
      "abstract": "Substrate deprivation therapy has been successfully applied in a number of lysosomal storage diseases, such as Gaucher disease. So far only limited experience is available in Sandhoff disease. We initiated substrate deprivation therapy in one male patient, who initially presented at the age of 3.5 years with epilepsy and regression in motor skills and speech development. Juvenile Sandhoff disease was diagnosed on the basis of a decreased hexosaminidase activity in leukocytes and a homozygous HEXB gene mutation. After the epilepsy was controlled, the clinical course remained stable for years, defined by a mild proximal myopathy and stable mental retardation. At 14 years of age the patient experienced a second episode with progressively worsening general condition with diminishing muscle power and progressive ataxia. Treatment was started with the N-alkylated imino sugar miglustat, inhibiting the glucosylceramide synthase, an essential enzyme for the synthesis of glycosphingolipids. Diarrhoea was treated with lactose restriction. We performed detailed biochemical investigations, motor and mental development analysis, brain imaging, organ function studies and quality of life score prior to and at different time points after start of the treatment. Two years after the initiation of therapy the patient has a stable neurological picture without further regression in his motor development, ataxia or intelligence. There is a subjective improvement in the fine motor skills and walking up the stairs but no change in the quality of life score. Under treatment with miglustat the clinical course in our patient with Sandhoff disease did not further deteriorate.",
      "evaluation": {
        "evaluators": [
          "Evaluator #1",
          "Evaluator #2"
        ],
        "comments": [
          "This patient is 22-year old ",
          null
        ],
        "relevance": [
          "1/5",
          "1/5"
        ]
      }
    }
  ],
  "demo": {
    "age_category": "child",
    "age_entry": 40,
    "age_diagnosis": 8,
    "age_symptoms": 9,
    "age_treatment_start": null,
    "sex": "male",
    "is_treated": null,
    "is_diagnosed": null,
    "family_history": null,
    "mutation": null,
    "class": null
  },
  "symptoms": {
    "category": [
      "dermatology",
      "general",
      "eent",
      "abdomen (also liver and spleen)"
    ],
    "symptom": [
      "occasional pain in legs",
      "hepatosplenomegaly",
      "nosebleeds",
      "mild generalized ichthyosis",
      "hepatosplenomegaly"
    ]
  },
  "treatment": {
    "drug": [
      "zantac"
    ],
    "indication": [
      "reflux"
    ]
  },
  "hb": {
    "hemoglobin_status": "normal hemoglobin level, no anemia",
    "hemoglobin_value": 158.0
  },
  "liver": {
    "liver_size": 1.65,
    "liver_status": "hepatomegaly"
  },
  "plat": {
    "plat_value": 135.0,
    "plat_status": "thrombocytopenia"
  },
  "spleen": {
    "spleen_size": 8.8,
    "spleen_status": "splenomegaly"
  },
  "egfr": {
    "ckd_stage": null,
    "egfr_value": null,
    "ckd_status": null
  },
  "lvmi": {
    "lvmi_value": null,
    "lvh": null
  },
  "lyso": {
    "lyso_value": null
  },
  "ecg": {
    "abnormal_ecg": null
  },
  "invest": {
    "invest_type": null,
    "visit_age": null
  }
}
