# Supplementary material for: FindZebra online search delving into rare disease case reports using natural language processing
Source: PLOS Digit Health. 2023 Jun 29;2(6):e0000269. doi: 10.1371/journal.pdig.0000269 (PMC10309602; doi:10.1371/journal.pdig.0000269)
Supplement: S1 Data — (ZIP) [file pdig.0000269.s002.zip › 37_gaucher.json]

{
  "pid": "380063",
  "disease": "gaucher",
  "search_query": "21-year-old, young adult, female, thrombocytopenia, hepatomegaly, diarrhea, hip pain (bilateral), epistaxis, thrombocytopenia, easy bruising, splenomegaly, fatigue, abdominal pain, no splenomegaly, normal hemoglobin level, no anemia, no hepatosplenomegaly .",
  "articles": [
    {
      "rank": 1,
      "title": "A very rare cause of protein losing enteropathy: Gaucher disease.",
      "url": "https://pubmed.ncbi.nlm.nih.gov/gaucher:34449155/",
      "abstract": "Mesenteric lymphadenopathy is a rare manifestation of Gaucher disease (GD) in children and can be accompanied by protein losing enteropathy (PLE). PLE is a difficult-to-treat complication of GD. To date, only a few pediatric GD cases with PLE and massive mesenteric lymphadenopathies have been reported.\n\nHere, we report a girl with chronic neuronopathic GD, whose disease course was complicated by massive mesenteric lymphadenopathies with resultant protein losing enteropathy despite a regular and appropriate enzyme replacement therapy of 60 IU/kg/biweekly until the development of mesenteric lymphadenopathies and 120 IU/kg/biweekly thereafter.\n\nPLE is a devastating and life threatening complication of GD developing despite long term use of high dose ERT. Clinicians should be alert for this complication particularly in GD patients presenting with progressive abdominal distension, edema, ascites and diarrhea or in patients who have already developed mesenteric lymphadenopathies. Timely diagnosis may allow early intervention with previously suggested surgical or medical treatment options. Although there is no specific and effective treatment, surgical and aggressive medical interventions in addition to ERT were reported to relieve diarrhea and halt progression of mesenteric lymphadenopathies.",
      "evaluation": {
        "evaluators": [
          "Evaluator #1",
          "Evaluator #2"
        ],
        "comments": [
          "The referenced case is exceedingly rare and was seen in a girl with type 3 disease...there is no comparability with the case at hand.",
          null
        ],
        "relevance": [
          "1/5",
          "1/5"
        ]
      }
    },
    {
      "rank": 2,
      "title": "Abdominal lymphadenopathy in children with Gaucher disease: Relation to disease severity and glucosylsphingosine.",
      "url": "https://pubmed.ncbi.nlm.nih.gov/gaucher:34668825/",
      "abstract": "Few case reports and series reported abdominal lymphadenopathy (ALN) in people with Gaucher disease (GD). However, it's prevalence among Gaucher population, clinical implications and potential biomarkers are unknown. Hence this study aims to assess the prevalence of ALN among children with GD & to correlate it to neutrophil-lymphocytic-ratio (NLR), platelet-lymphocytic-ratio (PLR) and glucosylsphingosine (Lyso-GL1). Fifty children with GD (14 type-1 and 36 type-3) on enzyme-replacement therapy (ERT) were compared to 50 matched healthy controls, focusing on history of pressure manifestations by ALN (diarrhea, constipation, abdominal pain, intestinal obstruction), and history of splenectomy, with calculation of severity scoring index (SSI). NLR, PLR and Lyso-GL1 were measured. Abdominal-ultrasound was done with assessment of liver and spleen volumes and ALN. CT-scan was done for those having significant lymphadenopathy. Twenty-six children with GD had ALN (52%). The most common presentations were abdominal-pain (22%) & constipation (18%), with intestinal-obstruction in 3 children (6%). Children with GD had significantly higher NLR (p < .001) and decreased PLR (p = .024) compared to controls. Interestingly, children with GD having ALN had significantly higher SSI (.012), Lyso-GL1 (p = .002) and NLR (p = .001) than those without ALN. Multivariate-logistic regression showed that ALN was independently related to Lyso-GL1 (p = .027), NLR (p = .023) and SSI (p = .032). Thus, ALN is a prevalent GD morbidity with wide clinical-spectrum ranging from asymptomatic cases to intestinal obstruction. ALN is related to SSI, NLR and Lyso-GL1 in children with GD.HighlightsChildren with GD had significantly higher NLR and lower PLR compared to controls.Children with GD having ALN had significantly higher SSI, Lyso-GL1 and NLR than those without ALN.ALN was independently related to Lyso-GL1, NLR and SSI in children with GD.",
      "evaluation": {
        "evaluators": [
          "Evaluator #1",
          "Evaluator #2"
        ],
        "comments": [
          "The case at hand is not reported to have lymphadenopathy. The buzz words may have been diarrhea but this is not a usual type 1 Gaucher finding",
          null
        ],
        "relevance": [
          "1/5",
          "2/5"
        ]
      }
    },
    {
      "rank": 3,
      "title": "Gaucher's disease type III C: Unusual cause of intracardiac calcification.",
      "url": "https://pubmed.ncbi.nlm.nih.gov/gaucher:20300259/",
      "abstract": "We report a case of intracardiac calcification associated with oculomotor apraxia and corneal deposits in a 12-year-old girl, who presented with dyspnea on exertion, sinusitis, and epistaxis since the age of 6 years. Unusual presentation with multiorgan involvement prompted us to evaluate her in terms of metabolic/storage disorder. The bone marrow aspirate confirmed the diagnosis of Gaucher's disease.",
      "evaluation": {
        "evaluators": [
          "Evaluator #1",
          "Evaluator #2"
        ],
        "comments": [
          "This is accurate",
          "Not really any Gaucher symptoms"
        ],
        "relevance": [
          "1/5",
          "1/5"
        ]
      }
    }
  ],
  "demo": {
    "age_category": "young adult",
    "age_entry": 22,
    "age_diagnosis": 21,
    "age_symptoms": 21,
    "age_treatment_start": 22,
    "sex": "female",
    "is_treated": null,
    "is_diagnosed": null,
    "family_history": null,
    "mutation": null,
    "class": null
  },
  "symptoms": {
    "category": [
      "hematology",
      "general",
      "gi/gu",
      "skeletal",
      "abdomen (also liver and spleen)",
      "eent"
    ],
    "symptom": [
      "diarrhea",
      "hip pain (bilateral)",
      "epistaxis",
      "thrombocytopenia",
      "easy bruising",
      "splenomegaly",
      "fatigue",
      "abdominal pain",
      "no hepatosplenomegaly"
    ]
  },
  "treatment": {
    "drug": null,
    "indication": null
  },
  "hb": {
    "hemoglobin_status": "normal hemoglobin level, no anemia",
    "hemoglobin_value": 140.0
  },
  "liver": {
    "liver_size": 1.01,
    "liver_status": "hepatomegaly"
  },
  "plat": {
    "plat_value": 112.0,
    "plat_status": "thrombocytopenia"
  },
  "spleen": {
    "spleen_size": 3.39,
    "spleen_status": "no splenomegaly"
  },
  "egfr": {
    "ckd_stage": null,
    "egfr_value": null,
    "ckd_status": null
  },
  "lvmi": {
    "lvmi_value": null,
    "lvh": null
  },
  "lyso": {
    "lyso_value": null
  },
  "ecg": {
    "abnormal_ecg": null
  },
  "invest": {
    "invest_type": null,
    "visit_age": null
  }
}
