# Supplementary material for: FindZebra online search delving into rare disease case reports using natural language processing
Source: PLOS Digit Health. 2023 Jun 29;2(6):e0000269. doi: 10.1371/journal.pdig.0000269 (PMC10309602; doi:10.1371/journal.pdig.0000269)
Supplement: S1 Data — (ZIP) [file pdig.0000269.s002.zip › 38_gaucher.json]

{
  "pid": "31512",
  "disease": "gaucher",
  "search_query": "58-year-old, middle aged, male, abnormal hemoglobin level, hypertension, joint pain, fatigue, obstructive sleep apnea, depression, degenerative disc disease, back pain, no thrombocytopenia, no splenomegaly, no hepatomegaly, no hepatosplenomegaly .",
  "articles": [
    {
      "rank": 1,
      "title": "Cognitive decline and depressive symptoms: early non-motor presentations of parkinsonism among Egyptian Gaucher patients.",
      "url": "https://pubmed.ncbi.nlm.nih.gov/gaucher:32215803/",
      "abstract": "Evidence about the link between glucocerebrosidase (GCase) and parkinsonism is growing. Parkinsonism was described in adult type 1 Gaucher disease (GD); few case reports described it in type 3GD. To assess the presence of parkinsonian features in a cohort of Egyptian GD patients and correlate these findings to their genotype, phenotype, severity scoring index (SSI), cognitive function, and the presence of depressive symptoms. Twenty-four GD patients from the Pediatric Hematology Clinic, Ain Shams University, were assessed for medication history, neurological symptoms, depressive symptoms, and family history of parkinsonism. Anthropometric measures, complete neurological assessment, and SSI were examined. Neuropsychiatric evaluation included parts I, II, III, and V of the Unified Parkinson's Disease Rating Scale (UPDRS), Beck Depression Inventory (BDI), and Wechsler Intelligence Scale for Children (WISC-children). Molecular analysis of the acid GBA gene was performed, and SSI was calculated. Sixteen GD patients (66.6%) had parkinsonian features with a male to female ratio of 1:1. Their mean age was 15.69 \u00b1 5.62 (range, 12-26). They were all on enzyme replacement therapy (ERT) with a dose of 60 U/kg/2 weeks. Twelve GD patients were phenotypically type 3 (75%). Thirteen GD patients with parkinsonian features (81.25%) had L483P mutation. GD patients with parkinsonian features had higher SSI (P < 0.001), lower cognitive functions (P = 0.007), and more significant depressive symptoms (P = 0.031). Logistic regression analysis revealed that GD genotype (P = 0.003), GD type (P = 0.006), and cognitive functions (P = 0.03) were the only significant independent factors for the development of parkinsonian features among GD patients. With the increased life span and improved somatic manifestations of type 3GD on ERT, these patients can live to develop parkinsonism. Cognitive decline and depression can be early predictors of parkinsonism among GD population.",
      "evaluation": {
        "evaluators": [
          "Evaluator #1",
          "Evaluator #2"
        ],
        "comments": [
          "Depression in patients with type 3 is not unexpected considering the fact that they may/are aware of the progression of neurological involvement. This is not comarable to depression in a middle-aged man who is relatively healthy and symptom-free, Gaucher-wise.",
          null
        ],
        "relevance": [
          "1/5",
          "1/5"
        ]
      }
    },
    {
      "rank": 2,
      "title": "Combined portal and vena caval hypertension in Gaucher disease: The value of preoperative venography.",
      "url": "https://pubmed.ncbi.nlm.nih.gov/gaucher:1185338/",
      "abstract": "Portal hypertension in Gaucher disease is unusual; the seventh known patient with this complication is reported. Prior to portacaval shunting in this child, a localized obstruction of the inferior vena cava at the subdiaphragmatic level was demonstrated by caval manometry and inferior vena cavography. At autopsy, centrilobular hepatic fibrosis seemed to be responsible for the portal hypertension. Nodular enlargement of the right and caudate lobes of the liver was the cause of the caval obstruction; elevated caval resistance may have contributed to the portal hypertension and possibly was responsible for failure of a portacaval anastomosis. The value of preoperative inferior vena cavography in addition to arterial portography in children with portal hypertension is stressed.",
      "evaluation": {
        "evaluators": [
          "Evaluator #1",
          "Evaluator #2"
        ],
        "comments": [
          "The case at hand does not have portal hypertension",
          null
        ],
        "relevance": [
          "1/5",
          "1/5"
        ]
      }
    },
    {
      "rank": 3,
      "title": "A Saudi Infant with Vici Syndrome: Case Report and Literature Review.",
      "url": "https://pubmed.ncbi.nlm.nih.gov/gaucher:29983806/",
      "abstract": "Vici syndrome, a rare autosomal recessive disorder, was first described in 1988 by Vici et al. Only 78 cases have been reported to date. The syndrome is characterised by agenesis of the corpus callosum, hypopigmentation, cardiomyopathy, progressive failure to thrive, dysmorphic features, immunodeficiency and cataracts. Mutations in the gene epg5 have been identified as the cause of Vici syndrome.\n\nThe parents are a consanguineous Saudi couple with two other children diagnosed with Gaucher disease. The patient was born at term and in the first 5 months had many hospital admissions for a recurrent chest infection. Physical examination, investigations and imaging studies revealed that the patient had agenesis of the corpus callosum, cataracts, psychomotor delay, immunodeficiency and hypopigmentation. The initial echocardiogram was normal. At 7 months, genetic testing confirmed the diagnosis of Vici syndrome with a c.3693G>Ap (Gln1231Gln) mutation in the gene EPG5. The patient developed a chest infection and was admitted to the pediatric intensive care unit. An echocardiogram was repeated and showed significant left ventricular dilation with a Z-score of 3.1, moderate mitral and tricuspid regurgitation, and depressed ventricular function with a fractional shortening of 17% and ejection fraction 37%. The patient's condition deteriorated, and he died aged 8 months.\n\nThe symptoms of extensive system involvement in Vici syndrome have been present in the majority of reported cases and should prompt careful evaluation of this syndrome when such symptoms are present in an infant. In confirmed cases, close monitoring of the immune status and cardiac function, the two main causes of death among Vici syndrome patients, is vital to prevent rapid deterioration and improve life expectancy.",
      "evaluation": {
        "evaluators": [
          "Evaluator #1",
          "Evaluator #2"
        ],
        "comments": [
          "This is accurate ",
          null
        ],
        "relevance": [
          "1/5",
          "1/5"
        ]
      }
    }
  ],
  "demo": {
    "age_category": "middle aged",
    "age_entry": 58,
    "age_diagnosis": 54,
    "age_symptoms": 58,
    "age_treatment_start": 58,
    "sex": "male",
    "is_treated": null,
    "is_diagnosed": null,
    "family_history": null,
    "mutation": null,
    "class": null
  },
  "symptoms": {
    "category": [
      "general",
      "muscles and joints",
      "cardiovascular",
      "neurological/psychiatric"
    ],
    "symptom": [
      "hypertension",
      "joint pain",
      "fatigue",
      "obstructive sleep apnea",
      "depression",
      "degenerative disc disease",
      "back pain",
      "no hepatosplenomegaly"
    ]
  },
  "treatment": {
    "drug": [
      "lisinopril (prinivil)",
      "cymbalta",
      "tramadol (ultram)",
      "tamsulosin hcl (flomax po)",
      "eszopiclone (lunesta)",
      "cholecalciferol (vitamin d)",
      "dutasteride (avodart)",
      "olopatadine (patanase) 0.6 % nasal spray",
      "loratadine-pseudoephedrine (claritin-d 24 hour po)"
    ],
    "indication": [
      "hypertension",
      "insomnia",
      "seasonal allergies",
      "prostate issues",
      "pain",
      "diminished bone mineral density",
      "benign prostatic hyperplasia",
      "allergic reaction"
    ]
  },
  "hb": {
    "hemoglobin_status": "abnormal hemoglobin level",
    "hemoglobin_value": 169.0
  },
  "liver": {
    "liver_size": 0.7,
    "liver_status": "no hepatomegaly"
  },
  "plat": {
    "plat_value": 215.0,
    "plat_status": "no thrombocytopenia"
  },
  "spleen": {
    "spleen_size": 2.03,
    "spleen_status": "no splenomegaly"
  },
  "egfr": {
    "ckd_stage": null,
    "egfr_value": null,
    "ckd_status": null
  },
  "lvmi": {
    "lvmi_value": null,
    "lvh": null
  },
  "lyso": {
    "lyso_value": null
  },
  "ecg": {
    "abnormal_ecg": null
  },
  "invest": {
    "invest_type": null,
    "visit_age": null
  }
}
