# Supplementary material for: FindZebra online search delving into rare disease case reports using natural language processing
Source: PLOS Digit Health. 2023 Jun 29;2(6):e0000269. doi: 10.1371/journal.pdig.0000269 (PMC10309602; doi:10.1371/journal.pdig.0000269)
Supplement: S1 Data — (ZIP) [file pdig.0000269.s002.zip › 39_gaucher.json]

{
  "pid": "94132",
  "disease": "gaucher",
  "search_query": "69-year-old, elderly, male, thrombocytopenia, splenomegaly, dry skin, coronary artery calcification, hypertension, history of erlenmeyer flask deformity, hernia, appendicitis, osteoporosis, osteoarthritis, no hepatomegaly, normal hemoglobin level, no anemia, no hepatosplenomegaly .",
  "articles": [
    {
      "rank": 1,
      "title": "Severe valvular and aortic arch calcification in a patient with Gaucher's disease homozygous for the D409H mutation.",
      "url": "https://pubmed.ncbi.nlm.nih.gov/gaucher:11359469/",
      "abstract": "Gaucher's disease is an autosomal recessive inherited defect of the lysosomal enzyme glucocerebrosidase, which leads to glucocerebroside accumulation in the reticuloendothelial system. Homozygosity for the D409H mutation has been associated with cardiovascular valvular disease. We present a case of a 17-year-old Palestinian patient who presented with severe aortic and mitral valvular calcification, as well as calcification of the ascending aorta, the aortic arch and the ostia of his coronary arteries. The patient was confirmed to be homozygous for the D409H mutation in the glucocerebrosidase gene. The patient's enzyme assay for glucocerebrosidase activity was 5 nm/h/mg protein (normal 13-22 nm/h/mg). The patient presented with symptoms of dyspnea and chest pain. He had a 6-year history of documented aortic valve calcification by echocardiogram after two of his older brothers died of congestive heart failure and severe valvular calcification. Cardiac catheterization showed a severely calcified aorta with almost no motion of the aortic valve leaflets and severe calcification of the mitral valve and the mitral valvular apparatus. The patient underwent extensive cardiac surgery with aortic and mitral valve replacements and intraoperative findings confirmed calcification of the entire aortic root. Electron microscopy of the valves confirmed the presence of Gaucher's cells. Enzyme therapy with imiglucerase was initiated. The patient is in stable condition, 20 months post-operatively.",
      "evaluation": {
        "evaluators": [
          "Evaluator #1",
          "Evaluator #2"
        ],
        "comments": [
          "Although the case at hand has (age-related) cardiovascular disease and hypertension,  he is not comparable to type 3c with fatal valve calcifications.",
          null
        ],
        "relevance": [
          "1/5",
          "2/5"
        ]
      }
    },
    {
      "rank": 2,
      "title": "Congenital Gaucher disease with nonimmune hydrops/erythroblastosis, infantile arterial calcification, and neonatal hepatitis/fibrosis. Clinicopathologic report with enzymatic and genetic analysis.",
      "url": "https://pubmed.ncbi.nlm.nih.gov/gaucher:17886025/",
      "abstract": "The findings in a stillborn female fetus of 31 weeks' gestation with congenital Gaucher disease, nonimmune hydrops/erythroblastosis, infantile arterial calcification, and neonatal hepatitis/fibrosis are presented, the first report of this complete constellation. Prior reports describe two similar patients. One lacked the hepatocellular features of giant cell hepatitis although manifesting hepatic fibrosis; the second lacked hepatic pathology. The diagnosis of Gaucher disease herein was established by microscopic examination of the proband, enzymatic analysis of trophoblast, and enzymatic and genetic study of the parents. The father was heterozygous for a recombinant glucocerebrosidase gene; the mother demonstrated a unique frame shift mutation. Thus the fetus is a compound heterozygote for a null and a severe mutation. Studies of parental DNA were negative for the D409H mutation of type IIIc Gaucher disease. Genetic studies were not performed of the ENPP1 gene, mutations of which are associated with idiopathic infantile arterial calcification.",
      "evaluation": {
        "evaluators": [
          "Evaluator #1",
          "Evaluator #2"
        ],
        "comments": [
          "The referenced baby has lethal type 2 which has nothing in common with an elderly type 1 patient. ",
          null
        ],
        "relevance": [
          "1/5",
          "1/5"
        ]
      }
    },
    {
      "rank": 3,
      "title": "Bilateral Femoral Osteolytic Lesions in a Patient with Type 3 Gaucher Disease.",
      "url": "https://pubmed.ncbi.nlm.nih.gov/gaucher:26693402/",
      "abstract": "Type 3 Gaucher disease (GD) manifests with hematologic, neurological and skeletal involvement including Erlenmeyer flask bone deformities, osteopenia, painful bone crises and fractures. We describe bilateral symmetric osteolytic lesions in a 22 year old with type 3 GD, chronically treated with enzyme replacement therapy. These atypical bone findings, previously reported in two similar patients with type 3 GD, expand our understanding of the evolving natural history of GD in the post-treatment era.",
      "evaluation": {
        "evaluators": [
          "Evaluator #1",
          "Evaluator #2"
        ],
        "comments": [
          "This patient is 73 years old.",
          "Adult problems in child; not very Gaucher like"
        ],
        "relevance": [
          "1/5",
          "1/5"
        ]
      }
    }
  ],
  "demo": {
    "age_category": "elderly",
    "age_entry": 68,
    "age_diagnosis": 63,
    "age_symptoms": 69,
    "age_treatment_start": 64,
    "sex": "male",
    "is_treated": null,
    "is_diagnosed": null,
    "family_history": null,
    "mutation": null,
    "class": null
  },
  "symptoms": {
    "category": [
      "infections and inflammations",
      "dermatology",
      "cardiovascular",
      "gi/gu",
      "skeletal"
    ],
    "symptom": [
      "dry skin",
      "coronary artery calcification",
      "hypertension",
      "history of erlenmeyer flask deformity",
      "hernia",
      "appendicitis",
      "osteoporosis",
      "osteoarthritis",
      "no hepatosplenomegaly"
    ]
  },
  "treatment": {
    "drug": [
      "lansoprazole",
      "shingles vaccine",
      "acetylsalicylic acid",
      "lactulose",
      "atorvastatin",
      "senna",
      "pravastatin",
      "alendronate",
      "candesartan",
      "vitamins bpc: containing ascorbic acid 15mg",
      "nicotinamide 7.5mg",
      "riboflavin 500 micrograms",
      "thiamine hydrochloride 1mg",
      "vitamin a 2,500 units and vit d 300 units.",
      "flu vaccine",
      "clopidogrel",
      "pneumovax",
      "vitamin d and calcium",
      "statin (nos)"
    ],
    "indication": [
      "supplement",
      "bone density",
      "cardiovascular",
      "stomach acid",
      "blood thinner",
      "prophylactic",
      "constipation"
    ]
  },
  "hb": {
    "hemoglobin_status": "normal hemoglobin level, no anemia",
    "hemoglobin_value": 130.0
  },
  "liver": {
    "liver_size": 0.98,
    "liver_status": "no hepatomegaly"
  },
  "plat": {
    "plat_value": 71.0,
    "plat_status": "thrombocytopenia"
  },
  "spleen": {
    "spleen_size": 13.33,
    "spleen_status": "splenomegaly"
  },
  "egfr": {
    "ckd_stage": null,
    "egfr_value": null,
    "ckd_status": null
  },
  "lvmi": {
    "lvmi_value": null,
    "lvh": null
  },
  "lyso": {
    "lyso_value": null
  },
  "ecg": {
    "abnormal_ecg": null
  },
  "invest": {
    "invest_type": null,
    "visit_age": null
  }
}
