# Supplementary material for: FindZebra online search delving into rare disease case reports using natural language processing
Source: PLOS Digit Health. 2023 Jun 29;2(6):e0000269. doi: 10.1371/journal.pdig.0000269 (PMC10309602; doi:10.1371/journal.pdig.0000269)
Supplement: S1 Data — (ZIP) [file pdig.0000269.s002.zip › 40_gaucher.json]

{
  "pid": "47773",
  "disease": "gaucher",
  "search_query": "16-year-old, puberty, adolescent, teenager, male, thrombocytopenia, dermatological-basal cell carcinoma., oesophageal cancer, fractures-rib, spine., hypercholesterolaemia, osteoporosis, no splenomegaly, no hepatomegaly, normal hemoglobin level, no anemia, no hepatosplenomegaly .",
  "articles": [
    {
      "rank": 1,
      "title": "Malignancies and monoclonal gammopathy in Gaucher disease; a systematic review of the literature.",
      "url": "https://pubmed.ncbi.nlm.nih.gov/gaucher:23594419/",
      "abstract": "Gaucher disease is an autosomal, recessively inherited, lysosomal storage disease, which has been associated with gammopathies and malignancies. This report represents the results of a systematic review of the literature on the prevalence of monoclonal gammopathies and malignancies in Gaucher disease. A PubMed search identified 365 studies, of which 80 reported on concomitant Gaucher disease and malignancies and/or gammopathies (15 cohort/cross sectional studies, and 65 case reports/series). Based on these studies, we conclude that compared to the general population, Gaucher patients have an increased risk of cancer in general [pooled relative risk of 1\u00b770 (95% confidence interval 1\u00b727-2\u00b731)], and multiple myeloma and haematological malignancies in particular (estimated risk between 25\u00b70 and 51\u00b71 and 3\u00b75 and 12\u00b77, respectively). In addition, an increased risk has been reported for hepatocellular carcinoma and renal cell carcinoma. Several factors have been hypothesized to play a role in the pathophysiology. These include: splenectomy, immune dysregulation, endoplasmic reticulum stress, genetic modifiers, altered iron metabolism and insulin resistance.",
      "evaluation": {
        "evaluators": [
          "Evaluator #1",
          "Evaluator #2"
        ],
        "comments": [
          "the cancers this patient has are tumors not gammopathies.",
          null
        ],
        "relevance": [
          "1/5",
          "1/5"
        ]
      }
    },
    {
      "rank": 2,
      "title": "Coincidence of Gaucher disease with primary hepatocellular carcinoma.",
      "url": "https://pubmed.ncbi.nlm.nih.gov/gaucher:1651436/",
      "abstract": "Case report on a 48-year-old man with Gaucher's disease and a HBsAg-positive cirrhosis simultaneously. Postmortem examination revealed a hepatocellular carcinoma suggested by antecedent ultrasound examination. The coexistence of Gaucher's disease and hepatocellular carcinoma has not been described before. A possible relationship between Gaucher's disease and hepatocellular carcinoma is supposed due to Gaucher's disease and association to the hepatitis B infection.",
      "evaluation": {
        "evaluators": [
          "Evaluator #1",
          "Evaluator #2"
        ],
        "comments": [
          "This is not the kind of cancer the patient has, neither of which are Gaucher-related whereas hepatocelluar is.",
          null
        ],
        "relevance": [
          "1/5",
          "1/5"
        ]
      }
    },
    {
      "rank": 3,
      "title": "Alternative indications for bisphosphonate therapy.",
      "url": "https://pubmed.ncbi.nlm.nih.gov/gaucher:19371812/",
      "abstract": "Bisphosphonates are currently used in the treatment of osteoporosis (postmenopausal and steroid-induced), hypercalcemia of malignancy, Paget's disease of bone, multiple myeloma, and skeletally related events associated with metastatic bone disease in breast, prostate, lung, and other cancers. There are, however, numerous other conditions where a decrease in bone remodeling by bisphosphonates might aid in disease management. The focus of this review will be to discuss a select group of conditions for which bisphosphonate therapy may be efficacious. In this review we present several cases where bisphosphonates have been used as a primary or adjunctive treatment for giant cell lesions of the jaws. Use of bisphosphonate therapy for giant cell tumors of the appendicular skeleton, pediatric osteogenesis imperfecta, fibrous dysplasia, Gaucher's disease, and osteomyelitis will be discussed. Finally, we will review previous in vivo studies on the use of bisphosphonates to augment integration and to treat osteolysis surrounding failing orthopedic implants.",
      "evaluation": {
        "evaluators": [
          "Evaluator #1",
          "Evaluator #2"
        ],
        "comments": [
          "The use of bisphsphonates is recommended in elderly patients with cancers.",
          null
        ],
        "relevance": [
          "3/5",
          "1/5"
        ]
      }
    }
  ],
  "demo": {
    "age_category": "puberty, adolescent, teenager",
    "age_entry": 73,
    "age_diagnosis": 32,
    "age_symptoms": 16,
    "age_treatment_start": 72,
    "sex": "male",
    "is_treated": null,
    "is_diagnosed": null,
    "family_history": null,
    "mutation": null,
    "class": null
  },
  "symptoms": {
    "category": [
      "general",
      "cancer",
      "skeletal"
    ],
    "symptom": [
      "dermatological-basal cell carcinoma.",
      "oesophageal cancer",
      "fractures-rib",
      "spine.",
      "hypercholesterolaemia",
      "osteoporosis",
      "no hepatosplenomegaly"
    ]
  },
  "treatment": {
    "drug": [
      "simvastatin",
      "kolanticon",
      "hydroxycobalamin",
      "calcium carbonate/colecalciferol",
      "palliative radiotherapy"
    ],
    "indication": [
      "oesophageal cancer",
      "deficiency",
      "hypercholestrolaemia",
      "deficiency dietary supplement"
    ]
  },
  "hb": {
    "hemoglobin_status": "normal hemoglobin level, no anemia",
    "hemoglobin_value": 125.0
  },
  "liver": {
    "liver_size": 0.75,
    "liver_status": "no hepatomegaly"
  },
  "plat": {
    "plat_value": 95.0,
    "plat_status": "thrombocytopenia"
  },
  "spleen": {
    "spleen_size": 3.59,
    "spleen_status": "no splenomegaly"
  },
  "egfr": {
    "ckd_stage": null,
    "egfr_value": null,
    "ckd_status": null
  },
  "lvmi": {
    "lvmi_value": null,
    "lvh": null
  },
  "lyso": {
    "lyso_value": null
  },
  "ecg": {
    "abnormal_ecg": null
  },
  "invest": {
    "invest_type": null,
    "visit_age": null
  }
}
