# Supplementary material for: FindZebra online search delving into rare disease case reports using natural language processing
Source: PLOS Digit Health. 2023 Jun 29;2(6):e0000269. doi: 10.1371/journal.pdig.0000269 (PMC10309602; doi:10.1371/journal.pdig.0000269)
Supplement: S1 Data — (ZIP) [file pdig.0000269.s002.zip › 1_fabry.json]

{
  "pid": "516600",
  "disease": "fabry",
  "search_query": "male, middle aged, 54-year-old, sign tortuous vessels, sign lv hypertrophy, sign peripheral oedema, sign proteinuria, sign renal failure, sign cornea verticillata, symptoms cardiac syncope, symptoms anhidrosis, symptoms vertigo, symptoms depression, symptoms pain attacks, symptoms tinnitus, symptoms fever attacks, symptoms hearing impairment, haematuria, moderate chronic kidney disease .",
  "articles": [
    {
      "rank": 1,
      "title": "Fabry disease: case report with emphasis on enzyme replacement therapy and possible future therapeutic options.",
      "url": "https://pubmed.ncbi.nlm.nih.gov/fabry:17610610/",
      "abstract": "A 38-year-old male Caucasian with Fabry disease presented with angiokeratomas and tortuous conjunctival and retinal vessels. Additionally, the patient showed characteristic skin lesions of psoriasis and seborrheic dermatitis. His past medical history revealed anhidrosis, acral paresthesias, myocardial infarction, phlebothrombosis, hypertension, antithrombin III deficiency, factor V Leiden disease, chronic obstructive lung disease, tinnitus, diarrhea, recurrent abdominal pain, headache, and depressive mood. He was treated with intravenous substitution of the deficient enzyme alpha-galactosidase A. Possible future options in treatment of Fabry disease are discussed.",
      "evaluation": {
        "evaluators": [
          "Evaluator #1",
          "Evaluator #2"
        ],
        "comments": [
          "The referenced case is very similar to the case at hand, especially in evinced advanced classic signs and being to date untreated.",
          null
        ],
        "relevance": [
          "5/5",
          "5/5"
        ]
      }
    },
    {
      "rank": 2,
      "title": "Fabry disease: GLA deletion alters a canonical splice site in a family with neuropsychiatric manifestations.",
      "url": "https://pubmed.ncbi.nlm.nih.gov/fabry:33156427/",
      "abstract": "Fabry disease (FD) is a rare X-linked glycosphingolipidosis caused by mutations in GLA, a gene responsible for encoding \u03b1-galactosidase A, an enzyme required for degradation of glycosphingolipids, mainly globotriaosylceramide (Gb3) in all cells of the body. FD patients present a broad spectrum of clinical phenotype and many symptoms are shared with other diseases, making diagnosis challenging. Here we describe a novel GLA variant located in the 5' splice site of the intron 3, in four members of a family with neuropsychiatric symptoms. Analysis of the RNA showed the variant promotes alteration of the wild type donor site, affecting splicing and producing two aberrant transcripts. The functional characterization showed absence of enzymatic activity in cells expressing both transcripts, confirming their pathogenicity. The family presents mild signs of FD, as angiokeratoma, cornea verticillata, acroparesthesia, tinnitus, vertigo, as well as accumulation of plasma lyso-Gb3 and urinary Gb3. Interestingly, the man and two women present psychiatric symptoms, as depression or schizophrenia. Although psychiatric illnesses, especially depression, are frequently reported in patients with FD and studies have shown that the hippocampus is an affected brain structure in these patients, it is not clear whether the Gb3 accumulation in the brain is responsible for these symptoms or they are secondary. Therefore, new studies are needed to understand whether the accumulation of Gb3 could produce neuronal alterations leading to psychiatric symptoms.",
      "evaluation": {
        "evaluators": [
          "Evaluator #1",
          "Evaluator #2"
        ],
        "comments": [
          "Whereas the referenced cases apparently have classic signs, they are mild (2 are females...) and the novelty is in the family's mutation. These days, depression in Fabry is seen as a \"reality check\" because of the awareness of the inevitable progression of many of their signs despite therapy.",
          null
        ],
        "relevance": [
          "2/5",
          "5/5"
        ]
      }
    },
    {
      "rank": 3,
      "title": "Generalized anhidrosis associated with Fabry's disease.",
      "url": "https://pubmed.ncbi.nlm.nih.gov/fabry:3119682/",
      "abstract": "A 28-year-old Korean man suffered from generalized acquired anhidrosis and heat intolerance that were confirmed by a sweat test. Other clinical features consistent with Fabry's disease were fever and severe pain of the lower extremities and leg edema. Although the patients lacked cutaneous angiokeratomas, ultrastructural studies of the normal skin demonstrated diagnostic intracytoplasmic inclusions in the endothelial cells and pericytes of dermal vessels, fibroblasts, perineural cells, and secretory cells of eccrine glands. alpha-Galactosidase assay of the patient's leukocytes showed markedly decreased activity, which confirms the diagnosis.",
      "evaluation": {
        "evaluators": [
          "Evaluator #1",
          "Evaluator #2"
        ],
        "comments": [
          "This middle-aged female patient has all the classic signs of severe Fabry disease including renal, cardiac, neurological and all minor signs.",
          null
        ],
        "relevance": [
          "1/5",
          "4/5"
        ]
      }
    }
  ],
  "demo": {
    "age_category": "middle aged",
    "age_entry": 53,
    "age_diagnosis": 52,
    "age_symptoms": 54,
    "age_treatment_start": 52,
    "sex": "male",
    "is_treated": true,
    "is_diagnosed": true,
    "family_history": true,
    "mutation": null,
    "class": null
  },
  "symptoms": {
    "category": [
      "renal / urinary",
      "eye",
      "ear",
      "cardiac",
      "neurological",
      "psychiatric",
      "vascular",
      "general"
    ],
    "symptom": [
      "sign tortuous vessels",
      "symptoms cardiac syncope",
      "symptoms anhidrosis",
      "sign lv hypertrophy",
      "symptoms vertigo",
      "symptoms depression",
      "haematuria",
      "symptoms pain attacks",
      "symptoms tinnitus",
      "other (neuro)",
      "sign peripheral oedema",
      "sign proteinuria",
      "sign renal failure",
      "symptoms fever attacks",
      "symptoms hearing impairment",
      "sign cornea verticillata"
    ]
  },
  "treatment": {
    "drug": [
      "ramipril"
    ],
    "indication": [
      "renal"
    ]
  },
  "hb": {
    "hemoglobin_status": null,
    "hemoglobin_value": null
  },
  "liver": {
    "liver_size": null,
    "liver_status": null
  },
  "plat": {
    "plat_value": null,
    "plat_status": null
  },
  "spleen": {
    "spleen_size": null,
    "spleen_status": null
  },
  "egfr": {
    "ckd_stage": 3,
    "egfr_value": 42.28,
    "ckd_status": "moderate chronic kidney disease"
  },
  "lvmi": {
    "lvmi_value": 118.56,
    "lvh": null
  },
  "lyso": {
    "lyso_value": null
  },
  "ecg": {
    "abnormal_ecg": null
  },
  "invest": {
    "invest_type": "echocardiogram, ecg",
    "visit_age": "50.63, 53.58, 50.63"
  }
}
