# Supplementary material for: FindZebra online search delving into rare disease case reports using natural language processing
Source: PLOS Digit Health. 2023 Jun 29;2(6):e0000269. doi: 10.1371/journal.pdig.0000269 (PMC10309602; doi:10.1371/journal.pdig.0000269)
Supplement: S1 Data — (ZIP) [file pdig.0000269.s002.zip › 2_fabry.json]

{
  "pid": "382800",
  "disease": "fabry",
  "search_query": "female, middle aged, 56-year-old, sign proteinuria, sign chronic obstructive, sign valve disease, sign peripheral varicose veins, sign haemorrhoids, sign lv hypertrophy, sign allergy, sign microalbuminuria, sign cornea verticillata, sign conduction abnormality, sign angiokeratomas, sign peripheral oedema, symptoms fatigue, symptoms joint pain, symptoms joint swelling, symptoms chronic pain, symptoms hypohidrosis, symptoms diarrhoea, symptoms dyspnoea, symptoms vertigo, symptoms depression, symptoms heat intolerance, symptoms hearing impairment, tia (transient ischemic attack), nausea, abdominal pain, heart failure, haematuria, end stage chronic kidney disease .",
  "articles": [
    {
      "rank": 1,
      "title": "A classical phenotype of Anderson-Fabry disease in a female patient with intronic mutations of the GLA gene: a case report.",
      "url": "https://pubmed.ncbi.nlm.nih.gov/fabry:22682330/",
      "abstract": "Fabry disease (FD) is a hereditary metabolic disorder caused by the partial or total inactivation of a lysosomal hydrolase, the enzyme \u03b1-galactosidase A (GLA). This inactivation is responsible for the storage of undegraded glycosphingolipids in the lysosomes with subsequent cellular and microvascular dysfunction. The incidence of disease is estimated at 1:40,000 in the general population, although neonatal screening initiatives have found an unexpectedly high prevalence of genetic alterations, up to 1:3,100, in newborns in Italy, and have identified a surprisingly high frequency of newborn males with genetic alterations (about 1:1,500) in Taiwan.\n\nWe describe the case of a 40-year-old female patient who presented with transient ischemic attack (TIA), discomfort in her hands, intolerance to cold and heat, severe angina and palpitations, chronic kidney disease. Clinical, biochemical and molecular studies were performed.\n\nReported symptoms, peculiar findings in a renal biopsy - the evidence of occasional lamellar inclusions in podocytes and mesangial cells - and left ventricular (LV) hypertrophy, which are considered to be specific features of FD, as well as molecular evaluations, suggested the diagnosis of a classical form of FD.We detected four mutations in the GLA gene of the patient: -10C>T (g.1170C>T), c.370-77_-81del (g.7188-7192del5), c.640-16A>G (g.10115A>G), c.1000-22C>T (g.10956C>T). These mutations, located in promoter and intronic regulatory regions, have been observed in several patients with manifestations of FD. In our patient clinical picture showed a multisystemic involvement with early onset of symptoms, thus suggesting that these intronic mutations can be found even in patients with classical form of FD.",
      "evaluation": {
        "evaluators": [
          "Evaluator #1",
          "Evaluator #2"
        ],
        "comments": [
          "The referenced case highlights the same findings and trajectory of Fabry in a severely affected female.",
          null
        ],
        "relevance": [
          "5/5",
          "4/5"
        ]
      }
    },
    {
      "rank": 2,
      "title": "Chiari type I malformation in four unrelated patients affected with Fabry disease.",
      "url": "https://pubmed.ncbi.nlm.nih.gov/fabry:16510324/",
      "abstract": "Fabry disease (FD) is an X-linked inborn error of metabolism resulting from the deficient activity of alpha-galactosidase A which leads to the widespread deposition of glycosphingolipids in lysosomes, and to ischemic complications involving kidneys, heart and brain. Among neurological symptoms, strokes and transient ischemic attacks (TIA) have been reported. A 30-year-old male patient, with FD, was referred to us for evaluation of a sudden episode of dizziness, with disequilibrium, and diplopia, in agreement with the diagnosis of a TIA. Head magnetic resonance imaging (MRI) showed no cerebrovascular involvement but revealed the presence of Chiari type I malformation (CMI). We subsequently performed head MRI in a cohort of 44 consecutive hemizygous male patients and seven heterozygous females affected with FD, and identified three additional cases (two males and one female) of CMI. Whether the association is coincidental or not will need further studies but our data suggest that CMI should be ruled out in all Fabry patients.",
      "evaluation": {
        "evaluators": [
          "Evaluator #1",
          "Evaluator #2"
        ],
        "comments": [
          "The referenced case is similar because of the TIA also suffered by the case at hand, but the Chiari malformation is distinctly rare and does not alter the clinical progression.",
          null
        ],
        "relevance": [
          "2/5",
          "3/5"
        ]
      }
    },
    {
      "rank": 3,
      "title": "Fabry Disease Presenting with Hypertrophic Cardiomyopathy and Tricuspid Regurgitation.",
      "url": "https://pubmed.ncbi.nlm.nih.gov/fabry:28090261/",
      "abstract": "A 71-year-old female who was diagnosed with nonobstructive hypertrophic cardiomyopathy since 1999 presented with dyspnea and severe edema on both legs. For the management of her symptom, cardiac surgery including tricuspid annuloplasty, Maze operation and right atrial reduction plasty was performed. During follow-up after cardiac surgery, a plasma \u03b1-galactosidase activity was checked for the screening of Fabry disease and the result was around lower normal limit. DNA analysis was implemented for confirmation and it revealed a heterozygote \u03b1-galactosidase mutation at exon 6 [c.901C>T (p.Arg301Ter)]. This case suggests that Fabry disease might be easily undetected, and clinical suspicion is critical.",
      "evaluation": {
        "evaluators": [
          "Evaluator #1",
          "Evaluator #2"
        ],
        "comments": [
          "The above is an accurate description of the current signs but should note advent of therapy.",
          null
        ],
        "relevance": [
          "1/5",
          "4/5"
        ]
      }
    }
  ],
  "demo": {
    "age_category": "middle aged",
    "age_entry": 56,
    "age_diagnosis": 55,
    "age_symptoms": 56,
    "age_treatment_start": 56,
    "sex": "female",
    "is_treated": true,
    "is_diagnosed": true,
    "family_history": true,
    "mutation": null,
    "class": null
  },
  "symptoms": {
    "category": [
      "cerebrovascular",
      "renal / urinary",
      "eye",
      "ear",
      "cardiac",
      "respiratory",
      "musculoskeletal",
      "neurological",
      "psychiatric",
      "gastrointestinal",
      "vascular",
      "dermatological",
      "general"
    ],
    "symptom": [
      "symptoms fatigue",
      "symptoms joint pain",
      "symptoms joint swelling",
      "sign proteinuria",
      "tia (transient ischemic attack)",
      "sign chronic obstructive",
      "sign valve disease",
      "sign peripheral varicose veins",
      "sign haemorrhoids",
      "sign lv hypertrophy",
      "other (cardiac)",
      "sign allergy",
      "symptoms chronic pain",
      "nausea",
      "symptoms hypohidrosis",
      "symptoms diarrhoea",
      "symptoms dyspnoea",
      "abdominal pain",
      "heart failure",
      "sign microalbuminuria",
      "sign cornea verticillata",
      "sign conduction abnormality",
      "sign angiokeratomas",
      "symptoms vertigo",
      "symptoms depression",
      "haematuria",
      "sign peripheral oedema",
      "symptoms heat intolerance",
      "symptoms hearing impairment"
    ]
  },
  "treatment": {
    "drug": [
      "salmeterol 50/250ug & fluticason17propionat (astma",
      "diclofenac creme",
      "goserelin (zoladex)",
      "mistellektin (lektinol)"
    ],
    "indication": [
      "pain",
      "respiratory"
    ]
  },
  "hb": {
    "hemoglobin_status": null,
    "hemoglobin_value": null
  },
  "liver": {
    "liver_size": null,
    "liver_status": null
  },
  "plat": {
    "plat_value": null,
    "plat_status": null
  },
  "spleen": {
    "spleen_size": null,
    "spleen_status": null
  },
  "egfr": {
    "ckd_stage": 5,
    "egfr_value": 100.44,
    "ckd_status": "end stage chronic kidney disease"
  },
  "lvmi": {
    "lvmi_value": 59.99,
    "lvh": null
  },
  "lyso": {
    "lyso_value": null
  },
  "ecg": {
    "abnormal_ecg": null
  },
  "invest": {
    "invest_type": "echocardiogram, ecg",
    "visit_age": "55.82, 55.82"
  }
}
