# Supplementary material for: FindZebra online search delving into rare disease case reports using natural language processing
Source: PLOS Digit Health. 2023 Jun 29;2(6):e0000269. doi: 10.1371/journal.pdig.0000269 (PMC10309602; doi:10.1371/journal.pdig.0000269)
Supplement: S1 Data — (ZIP) [file pdig.0000269.s002.zip › 3_fabry.json]

{
  "pid": "135750",
  "disease": "fabry",
  "search_query": "female, adolescent, teenager, 18-year-old, sign proteinuria, sign visual impairment, sign valve disease, sign telangiectasia, sign microalbuminuria, sign cornea verticillata, sign raynauds syndrome, sign angiokeratomas, symptoms fatigue, symptoms joint pain, symptoms pain attacks, symptoms vomiting, symptoms chronic pain, symptoms hypohidrosis, symptoms constipation, symptoms diarrhoea, symptoms dyspnoea, symptoms tinnitus, symptoms sudden deafness, symptoms vertigo, symptoms heat intolerance, symptoms cold intolerance, symptoms palpitations, nausea, abdominal pain, haematuria, end stage chronic kidney disease, no left ventricular hypertrophy .",
  "articles": [
    {
      "rank": 1,
      "title": "Pregnancy Outcome after Exposure to Migalastat for Fabry Disease: A Clinical Report.",
      "url": "https://pubmed.ncbi.nlm.nih.gov/fabry:31934472/",
      "abstract": "Our patient was a 37-year-old woman with Fabry disease (GLA p.R112H) with a medical history of recurrent headache, nausea, vomiting, vertigo, and tobacco use (20 cigarettes/day). Fabry disease was diagnosed in 2005 when she experienced proteinuria, preeclampsia, and hypertension (201/130 mm Hg) during pregnancy (delivered 50 cm, 3.4 kg healthy boy; GLA wild type [WT]). Enzyme replacement therapy was initiated in 2009. The patient enrolled in the phase 3 ATTRACT trial (ClinicalTrials.gov; NCT01218659) and started migalastat in May 2012 while taking hormonal contraceptives. Two years after initiating migalastat, the patient had proteinuria (2166 mg/24 h) without hypertension (131/68 mm Hg), which persisted (788 mg/24 h a month later). Kidney biopsy results were consistent with existing Fabry disease. A serum pregnancy test and ultrasound confirmed pregnancy (18 weeks' gestation). Migalastat and hormonal contraceptives were stopped; the patient continued to smoke. Fetal MRI was normal at ~29 weeks' gestation. In October 2014, at 37+ weeks' gestation, the patient delivered a 45-cm, 2.29-kg healthy girl (GLA WT). Excepting low birth weight, which may be related to the patient's smoking, pregnancy outcome was normal despite exposure to migalastat for 18 weeks. Migalastat therapy during pregnancy is not advised.",
      "evaluation": {
        "evaluators": [
          "Evaluator #1",
          "Evaluator #2"
        ],
        "comments": [
          "The referenced case would be a good choice as the case in hand grows into adulthood and considers starting a family. This is relevant because 2 healthy WT babies were born and because of the caution about the SRT., altough the type of therapy the case at hand is receiving is not mentioned.",
          null
        ],
        "relevance": [
          "4/5",
          "3/5"
        ]
      }
    },
    {
      "rank": 2,
      "title": "Painful fingers, heat intolerance, and telangiectases of the ear: easily ignored childhood signs of Fabry disease.",
      "url": "https://pubmed.ncbi.nlm.nih.gov/fabry:7501549/",
      "abstract": "Generalized anhidrosis with heat collapse, painful fingers, and angiokeratomas were the presenting signs in a 23-year-old man who was shown by enzyme studies and electron microscopy to have Fabry disease. His 6-year-old brother had the early diagnostic findings of episodic painful fingers, heat intolerance, and retroauricular telangiectasia. Both had an absence of alpha-galactosidase. Over 6 years of observation, the older brother developed progressive renal failure and the younger one developed acrodynia and anhidrosis. Their mother had diminished alpha-galactosidase activity and several angiomatous papules on one breast. A review of Fabry disease emphasizes the need for skin inspection for angiomas and telangiectasia, and enzyme assay in patients with inexplicable complaints or findings. Carrier females are most easily recognized by the presence of unique corneal opacities.",
      "evaluation": {
        "evaluators": [
          "Evaluator #1",
          "Evaluator #2"
        ],
        "comments": [
          "The referenced cases do not have a family history and the reminder in the reference is appropriate. The case at hand has a family history and yet she was not diagnosed until after there was evidence of devastating Fabry-specific damage.",
          null
        ],
        "relevance": [
          "3/5",
          "4/5"
        ]
      }
    },
    {
      "rank": 3,
      "title": "Clinical spectrum of Anderson Fabry disease in a Romanian family.",
      "url": "https://pubmed.ncbi.nlm.nih.gov/fabry:17236300/",
      "abstract": "Anderson Fabry disease (alpha galactosidase A deficiency) is an X-linked recessive lysosomal storage disorder; alpha galactosidase A deficiency results in accumulation of neutral glycosphingolipids, especially globotriaosylceramide (Gb3), in various cell types promoting development of disease with renal, cardiovascular, and cerebrovascular involvement. Clinical aspects which usually begin in childhood or adolescence include intermittent pain in the extremities (acroparesthesias), episodic \"Fabry crisis\" of acute pain lasting hours to days, characteristic skin lesions (angiokeratomas), hypohidrosis, heat and cold intolerance. Classic phenotype conception of the disease has changed within the past decade, recognizing that disease is not limited to the classical full-blown manifestation in affected males, but may also occur in carrier females. The expanding clinical spectrum of Anderson Fabry disease (AFD) is a real challenge to diagnosis, especially in some patients whose exclusive single organ manifestation belongs to the heart or kidney. This paper reviews natural history of three unrecognized cases recently diagnosed by markedly deficient alpha galactosidase A (alpha Gal A) activity in peripheral leucocytes. Case A: A male patient, aged 24 years, experienced recurrent acroparesthesia when he was 9 years-old. His 26 years-old sister has angiokeratomas as the only sign of disease (case B). Case C: the uncle of these two cases (A, B) has a long history of disease including chronic renal failure, bilateral deafness, stroke, aseptic osteonecrosis. The purpose of the presentation is to sharpen physicians' perception of this disease. Early and accurate diagnosis is mandatory considering that this disorder is now, after introduction of the novel enzyme replacement therapy, a treatable disease.",
      "evaluation": {
        "evaluators": [
          "Evaluator #1",
          "Evaluator #2"
        ],
        "comments": [
          "This is an accurate description.",
          null
        ],
        "relevance": [
          "2/5",
          "4/5"
        ]
      }
    }
  ],
  "demo": {
    "age_category": "adolescent, teenager",
    "age_entry": 17,
    "age_diagnosis": 16,
    "age_symptoms": 18,
    "age_treatment_start": 18,
    "sex": "female",
    "is_treated": true,
    "is_diagnosed": true,
    "family_history": true,
    "mutation": null,
    "class": null
  },
  "symptoms": {
    "category": [
      "renal / urinary",
      "eye",
      "ear",
      "cardiac",
      "musculoskeletal",
      "neurological",
      "gastrointestinal",
      "vascular",
      "dermatological",
      "general"
    ],
    "symptom": [
      "symptoms fatigue",
      "symptoms joint pain",
      "symptoms pain attacks",
      "sign proteinuria",
      "sign visual impairment",
      "sign valve disease",
      "symptoms vomiting",
      "other (cardiac)",
      "symptoms chronic pain",
      "nausea",
      "symptoms hypohidrosis",
      "symptoms constipation",
      "symptoms diarrhoea",
      "symptoms dyspnoea",
      "symptoms tinnitus",
      "symptoms sudden deafness",
      "sign telangiectasia",
      "abdominal pain",
      "sign microalbuminuria",
      "sign cornea verticillata",
      "sign raynauds syndrome",
      "sign angiokeratomas",
      "symptoms vertigo",
      "haematuria",
      "symptoms heat intolerance",
      "symptoms cold intolerance",
      "symptoms palpitations"
    ]
  },
  "treatment": {
    "drug": [
      "pancreasenzyme (kreon)",
      "paracetamol",
      "ethinylestradiol 0,02 mg+ levonorgestrel 0,1 mg",
      "novaminsulfon",
      "gabapentin (neurontin)",
      "iberogast"
    ],
    "indication": [
      "gastrointestinal (25.000ie)",
      "acroparesthesias",
      "pain",
      "abdominal pain",
      "motility disturbances",
      "contraceptives"
    ]
  },
  "hb": {
    "hemoglobin_status": null,
    "hemoglobin_value": null
  },
  "liver": {
    "liver_size": null,
    "liver_status": null
  },
  "plat": {
    "plat_value": null,
    "plat_status": null
  },
  "spleen": {
    "spleen_size": null,
    "spleen_status": null
  },
  "egfr": {
    "ckd_stage": 6,
    "egfr_value": 174.38,
    "ckd_status": "end stage chronic kidney disease"
  },
  "lvmi": {
    "lvmi_value": 45.78,
    "lvh": false
  },
  "lyso": {
    "lyso_value": null
  },
  "ecg": {
    "abnormal_ecg": null
  },
  "invest": {
    "invest_type": "echocardiogram, ecg",
    "visit_age": "15.64, 18.38, 18.97, 21.81, 15.64, 18.38, 18.97, 21.81"
  }
}
