# Supplementary material for: FindZebra online search delving into rare disease case reports using natural language processing
Source: PLOS Digit Health. 2023 Jun 29;2(6):e0000269. doi: 10.1371/journal.pdig.0000269 (PMC10309602; doi:10.1371/journal.pdig.0000269)
Supplement: S1 Data — (ZIP) [file pdig.0000269.s002.zip › 4_fabry.json]

{
  "pid": "223800",
  "disease": "fabry",
  "search_query": "female, middle aged, 53-year-old, sign valve disease, sign gastritis/ulcer, sign allergy, sign telangiectasia, sign cornea verticillata, symptoms fatigue, symptoms hyperhidrosis, symptoms tinnitus, symptoms hearing impairment, abdominal pain, severe chronic kidney disease, no left ventricular hypertrophy .",
  "articles": [
    {
      "rank": 1,
      "title": "Focal and segmental glomerular sclerosis (FSGS) in a man and a woman with Fabry's disease.",
      "url": "https://pubmed.ncbi.nlm.nih.gov/fabry:15909601/",
      "abstract": "We describe a man and a woman with Fabry's disease. Renal biopsies showed late and early stages respectively of focal and segmental glomerulosclerosis (FSGS) and vascular changes. Clinically the hemizygous patient had advanced renal disease with nephrotic range proteinuria and serum creatinine 122 micromol/l. The female carrier had minimal albuminuria, borderline GFR with a normal serum creatinine, acroparesthesias, moderate fatigue, tinnitus and headache accompanied by ischemic cerebral lesions. Enzyme replacement therapy (ERT) was initiated according to our Fabry protocol, partly due to the renal morphologic findings. We conclude that FSGS and vascular changes may be an early morphologic finding in Fabry's disease, even in patients with subtle albuminuria. The potential role of FSGS as a marker of progressive renal disease in some Fabry patients is discussed. As FSGS and vascular changes obviously may exist across a wide range of clinical presentations and have potential prognostic implications, we suggest that a renal biopsy should be performed prior to enzyme replacement therapy in all adult Fabry patients with proteinuria of various levels. Efforts should be made to develop a scoring system to evaluate potential histologic markers. Protocol biopsies may have therapeutic implications and may provide valuable information in the evaluation of start and dosing of ERT.",
      "evaluation": {
        "evaluators": [
          "Evaluator #1",
          "Evaluator #2"
        ],
        "comments": [
          "This reference describes the kind of kidney involvement that is comparable to the case at hand.",
          null
        ],
        "relevance": [
          "5/5",
          "4/5"
        ]
      }
    },
    {
      "rank": 2,
      "title": "Hyperhidrosis: a new and often early symptom in Fabry disease. International experience and data from the Fabry Outcome Survey.",
      "url": "https://pubmed.ncbi.nlm.nih.gov/fabry:16939546/",
      "abstract": "Hypohidrosis is a classic feature of Fabry disease; in contrast, hyperhidrosis has only been rarely described. The aim of the study is to characterise the baseline descriptive data on hyperhidrosis (frequency, age at onset, sex ratio and outcome with and without enzyme replacement therapy) in hemizygous male and heterozygous female patients with Fabry disease. We describe case histories of five patients with Fabry disease and hyperhidrosis seen at three different centres. We have also analysed a cohort of 21 paediatric patients in the UK and a large European cohort of patients enrolled in the Fabry Outcome Survey (FOS). Five patients (three female, two male) with hyperhidrosis were originally identified, although each had additional symptoms related to Fabry disease. The age at onset of hyperhidrosis was less than 18 years in four cases. In the cohort of 21 paediatric patients (12 female, nine male), one female had hyperhidrosis; the age at onset of this symptom was 11 years. In the FOS cohort, 66 of 714 patients with Fabry disease had hyperhidrosis (44 of 369 females, 11.9%; 22 of 345 males, 6.4%). The female predominance was observed in seven of nine countries from which data were analysed. Hyperhidrosis is an increasingly recognised feature of the Fabry disease phenotype. It is more prevalent in females than in males and often appears in childhood or adolescence. The efficacy of enzyme replacement therapy on this recently recognised symptom should be assessed.",
      "evaluation": {
        "evaluators": [
          "Evaluator #1",
          "Evaluator #2"
        ],
        "comments": [
          "Hypohidrosis and several of the other minor signs of Fabry are seen in both males and females but the age of onset and severity are very variable. In that therapy does not always impact the signs, this reference is informative but not helpful to a treated patient.",
          null
        ],
        "relevance": [
          "3/5",
          "4/5"
        ]
      }
    },
    {
      "rank": 3,
      "title": "Otology manifestations of the Anderson-Fabry disease.",
      "url": "https://pubmed.ncbi.nlm.nih.gov/fabry:16550865/",
      "abstract": "Anderson-Fabry disease in an inherited X-linked metabolic disorder involving glycosphingolipid metabolism. Few data are available regarding cochlear involvement. Clinical manifestations of Fabry disease appeared on the first decade of life. The prognosis of males with Fabry disease is serious and life expectancy is limited; clinical evolution of heterozygous females is clearly better. We report a family with Fabry disease in several members. The mother, already dead, had two child which have been examined in our department; the male, without a risk of ototoxicity, or acoustic trauma, has progressive hearing loss, tinnitus and dizinness sometimes; the daughter, without a history of deafness, shows unilateral hearing loss on high-tone frequencies. It is important to emphasize these data to those physicians expert in children with Fabry disease because early enzyme replacement therapy intervention should offer increased possibilities of regression of the disease.",
      "evaluation": {
        "evaluators": [
          "Evaluator #1",
          "Evaluator #2"
        ],
        "comments": [
          "This description is accurate.",
          null
        ],
        "relevance": [
          "3/5",
          "3/5"
        ]
      }
    }
  ],
  "demo": {
    "age_category": "middle aged",
    "age_entry": 52,
    "age_diagnosis": 39,
    "age_symptoms": 53,
    "age_treatment_start": 52,
    "sex": "female",
    "is_treated": true,
    "is_diagnosed": true,
    "family_history": true,
    "mutation": null,
    "class": null
  },
  "symptoms": {
    "category": [
      "eye",
      "ear",
      "cardiac",
      "neurological",
      "gastrointestinal",
      "dermatological",
      "general"
    ],
    "symptom": [
      "sign valve disease",
      "sign gastritis/ulcer",
      "sign allergy",
      "symptoms fatigue",
      "other (cardiac)",
      "symptoms hyperhidrosis",
      "symptoms tinnitus",
      "sign telangiectasia",
      "abdominal pain",
      "symptoms hearing impairment",
      "sign cornea verticillata"
    ]
  },
  "treatment": {
    "drug": [
      "omeprazole",
      "sotalol",
      "paracetamol",
      "actonel",
      "flecainide (flecaine)",
      "bisopropol",
      "cardensiel",
      "bisoprolol",
      "dextropropoxyphene combinations",
      "other (inexium)",
      "other (forlax)",
      "fluindione",
      "lacryfluid",
      "vitamin d"
    ],
    "indication": [
      "prophylaxis",
      "pain",
      "gastrointestinal",
      "hematology",
      "cardiology",
      "cardiovascular",
      "ophtalmology"
    ]
  },
  "hb": {
    "hemoglobin_status": null,
    "hemoglobin_value": null
  },
  "liver": {
    "liver_size": null,
    "liver_status": null
  },
  "plat": {
    "plat_value": null,
    "plat_status": null
  },
  "spleen": {
    "spleen_size": null,
    "spleen_status": null
  },
  "egfr": {
    "ckd_stage": 4,
    "egfr_value": 70.48,
    "ckd_status": "severe chronic kidney disease"
  },
  "lvmi": {
    "lvmi_value": 46.64,
    "lvh": false
  },
  "lyso": {
    "lyso_value": null
  },
  "ecg": {
    "abnormal_ecg": null
  },
  "invest": {
    "invest_type": null,
    "visit_age": null
  }
}
