# Supplementary material for: FindZebra online search delving into rare disease case reports using natural language processing
Source: PLOS Digit Health. 2023 Jun 29;2(6):e0000269. doi: 10.1371/journal.pdig.0000269 (PMC10309602; doi:10.1371/journal.pdig.0000269)
Supplement: S1 Data — (ZIP) [file pdig.0000269.s002.zip › 5_fabry.json]

{
  "pid": "677850",
  "disease": "fabry",
  "search_query": "female, elderly, old age, 78-year-old, sign cardiac surgery, sign lv hypertrophy, sign arrhythmia, sign dementia, sign angina, sign stroke, sign chronic bronchitis, sign myocardial infarction, sign cornea verticillata, sign anxiety disorder, symptoms fatigue, symptoms pain attacks, symptoms chronic pain, symptoms constipation, symptoms dyspnoea, symptoms cardiac syncope, symptoms depression, symptoms palpitations, symptoms hearing impairment, tumours, heart failure, moderate chronic kidney disease .",
  "articles": [
    {
      "rank": 1,
      "title": "Ventricular fibrillation associated with vasospastic angina pectoris in Fabry disease: a case report.",
      "url": "https://pubmed.ncbi.nlm.nih.gov/fabry:32123796/",
      "abstract": "Fabry disease (FD) is an X-linked lysosomal storage disorder resulting from a deficiency in alpha-galactosidase A. The major causes of death due to cardiac complications include life-threatening arrhythmias. In addition, life-threatening arrhythmias may be related to myocardial fibrosis assessed by late gadolinium enhancement (LGE).\n\nA 43-year-old man with sinus bradycardia and left ventricular hypertrophy was referred to our cardiology department. Family history includes unexplained hypertrophy and sick sinus syndrome in mother. Additionally, his plasma alpha-galactosidase A activity was low. He was subsequently diagnosed with FD. Enzyme replacement therapy using 1.0 mg/kg agalsidase-\u03b2 was initiated. During the fifth administration, he developed ventricular fibrillation (VF). Electrocardiography conducted immediately before VF revealed ST elevation in the inferior leads with reciprocated ST depression. Cardiac magnetic resonance imaging showed no LGE in the myocardium. Coronary angiography showed no organic stenosis; moreover, coronary spasms were induced by an intracoronary acetylcholine injection. Ventricular fibrillation was not observed as the patient received calcium antagonists.\n\nThis report suggests that vasospastic angina pectoris is associated with life-threatening arrhythmias in patient with FD without LGE.",
      "evaluation": {
        "evaluators": [
          "Evaluator #1",
          "Evaluator #2"
        ],
        "comments": [
          "The references case describes VT in an apparently mildly affected male whose undiagnosed mother has cardiomyopathy.",
          null
        ],
        "relevance": [
          "1/5",
          "3/5"
        ]
      }
    },
    {
      "rank": 2,
      "title": "Psychiatric findings in four female carriers of Fabry disease.",
      "url": "https://pubmed.ncbi.nlm.nih.gov/fabry:15564893/",
      "abstract": "Anderson-Fabry disease (AFD) is an X-linked recessive disorder of glycosphingolipid metabolism. Most female carriers are clinically symptomatic; however, psychiatric diagnoses have not been reported in this population. We describe four female carriers of AFD disease who met DSM-IV criteria for major depression. All cases had a score above 26 on the Hamilton Rating Scale for Depression, indicating severe depression. This was independent of the severity or number of symptoms of AFD disease. Excessive guilt, fatigue, occupational difficulty, suicidal ideation and depressed mood were findings in all cases. In conclusion, the common presence of depression in carriers of AFD implies the need for a multidisciplinary approach, including psychiatry, in management of these patients. Further studies are recommended to establish the etiology of psychiatric complications, as well as the incidence and the response to pharmacotherapy and psychotherapy.",
      "evaluation": {
        "evaluators": [
          "Evaluator #1",
          "Evaluator #2"
        ],
        "comments": [
          "Depression in female patients, beyond the \"reality check\" of the realization of the progression of their disease, is often compounded by guilt of transmission to children. The case at hand is elderly and her depression may be equally or possibly fully be attributed to old age since she was relatively mildly affected by Fabry most of her life.",
          null
        ],
        "relevance": [
          "2/5",
          "3/5"
        ]
      }
    },
    {
      "rank": 3,
      "title": "An unusual cause of dyspnea.",
      "url": "https://pubmed.ncbi.nlm.nih.gov/fabry:14667257/",
      "abstract": "The case of a 71-year-old woman who presented with dyspnea and palpitations is presented. Workup yielded a diagnosis of Fabry's disease, and the patient was referred for therapy. Fabry's disease is a disorder of glycosphingolipid metabolism and has forms that are limited to the myocardium. There is evidence that it has been underrecognized as a cause of cardiac hypertrophy. Because screening can be done with a simple blood test and new treatment options appear promising, we recommend consideration of Fabry's disease in the workup of patients with cardiac hypertrophy.",
      "evaluation": {
        "evaluators": [
          "Evaluator #1",
          "Evaluator #2"
        ],
        "comments": [
          "This description is accurate.",
          null
        ],
        "relevance": [
          "2/5",
          "4/5"
        ]
      }
    }
  ],
  "demo": {
    "age_category": "elderly, old age",
    "age_entry": 77,
    "age_diagnosis": 76,
    "age_symptoms": 78,
    "age_treatment_start": 76,
    "sex": "female",
    "is_treated": true,
    "is_diagnosed": true,
    "family_history": true,
    "mutation": null,
    "class": null
  },
  "symptoms": {
    "category": [
      "genital",
      "cerebrovascular",
      "eye",
      "ear",
      "cardiac",
      "respiratory",
      "neurological",
      "psychiatric",
      "gastrointestinal",
      "dermatological",
      "general"
    ],
    "symptom": [
      "sign cardiac surgery",
      "symptoms fatigue",
      "symptoms pain attacks",
      "other (general)",
      "tumours",
      "sign lv hypertrophy",
      "other (cardiac)",
      "sign arrhythmia",
      "symptoms chronic pain",
      "sign dementia",
      "symptoms constipation",
      "symptoms dyspnoea",
      "other (cerebro)",
      "other (genital)",
      "sign angina",
      "sign stroke",
      "sign chronic bronchitis",
      "sign myocardial infarction",
      "heart failure",
      "sign cornea verticillata",
      "other sign or symptom",
      "symptoms cardiac syncope",
      "symptoms depression",
      "other (dermatological)",
      "sign anxiety disorder",
      "symptoms palpitations",
      "symptoms hearing impairment"
    ]
  },
  "treatment": {
    "drug": [
      "furosemide",
      "warfarin"
    ],
    "indication": [
      "congestive heart failure",
      "atrial fibrillation"
    ]
  },
  "hb": {
    "hemoglobin_status": null,
    "hemoglobin_value": null
  },
  "liver": {
    "liver_size": null,
    "liver_status": null
  },
  "plat": {
    "plat_value": null,
    "plat_status": null
  },
  "spleen": {
    "spleen_size": null,
    "spleen_status": null
  },
  "egfr": {
    "ckd_stage": 3,
    "egfr_value": 59.38,
    "ckd_status": "moderate chronic kidney disease"
  },
  "lvmi": {
    "lvmi_value": 95.73,
    "lvh": null
  },
  "lyso": {
    "lyso_value": null
  },
  "ecg": {
    "abnormal_ecg": null
  },
  "invest": {
    "invest_type": "echocardiogram, ecg",
    "visit_age": "76.40, 76.68, 76.85, 76.88, 77.44, 77.47, 77.66, 78.05, 78.38, 79.04, 79.54, 79.95, 80.04, 80.98, 81.34, 81.65, 81.82, 81.84, 82.05, 77.44, 81.65"
  }
}
