# Supplementary material for: FindZebra online search delving into rare disease case reports using natural language processing
Source: PLOS Digit Health. 2023 Jun 29;2(6):e0000269. doi: 10.1371/journal.pdig.0000269 (PMC10309602; doi:10.1371/journal.pdig.0000269)
Supplement: S1 Data — (ZIP) [file pdig.0000269.s002.zip › 6_fabry.json]

{
  "pid": "785100",
  "disease": "fabry",
  "search_query": "IVS4, male, middle aged, 63-year-old, sign tortuous vessels, sign valve disease, sign cardiac surgery, sign gastritis/ulcer, sign lv hypertrophy, sign hypertension, sign diabetes mellitus, symptoms fatigue, severe chronic kidney disease .",
  "articles": [
    {
      "rank": 1,
      "title": "The Coexistence of Multiple Myeloma-associated Amyloid Light-chain Amyloidosis and Fabry Disease in a Hemodialysis Patient.",
      "url": "https://pubmed.ncbi.nlm.nih.gov/fabry:28381753/",
      "abstract": "Fabry disease (FD) is an inherited lysosomal disorder caused by an X-linked \u03b1-galactosidase A deficiency. We report the case of a 50-year-old male FD patient on hemodialysis who presented with macroglossia-related speaking difficulty and gastrointestinal symptoms. An endoscopic analysis revealed multiple gastric ulcers, and a histological examination led to a diagnosis of amyloid light-chain amyloidosis. Serum free light-chain and bone marrow analyses detected multiple myeloma (MM). Treatment with bortezomib and dexamethasone significantly improved the patient's symptoms. This is the first case to demonstrate a potential pathogenic relationship between FD and MM. The similar gastrointestinal manifestations might have contributed to the diagnostic difficulty.",
      "evaluation": {
        "evaluators": [
          "Evaluator #1",
          "Evaluator #2"
        ],
        "comments": [
          "The referenced case is a severely affected male on dialysis whose cancer was discovered on GI evaluation. Amyloidosis is a not common in Fabry.",
          null
        ],
        "relevance": [
          "1/5",
          "2/5"
        ]
      }
    },
    {
      "rank": 2,
      "title": "Severe manifestations and treatment of COVID-19 in a transplanted patient with Fabry disease.",
      "url": "https://pubmed.ncbi.nlm.nih.gov/fabry:34545322/",
      "abstract": "Fabry disease is an X linked disease caused by pathogenic variants in the GLA gene. The cardiovascular and renal systems are most affected in Fabry patients and may require heart or kidney transplants in the late stages of the disease depending on severity of manifestations. Enzyme replacement therapy (ERT) has proven to delay progression of Fabry disease considerably, especially when started early in life. Current research has shown that individuals who have received cardiac or renal transplants or are currently on dialysis have the greatest probability of developing severe manifestations of COVID-19. It has also been shown that people who contract COVID-19 experience a rapid increase in cytokine levels which can lead to a prothrombotic state and have a greater risk in the presence of comorbidities. A history of cardiac or renal transplants as well as the naturally elevated cytokine levels in Fabry disease make it likely that COVID-19 could have a greater impact on the health of these patients. We report the case of a 67-year-old male with diabetes mellitus, history of kidney transplant, and Fabry disease treated late in progression of the disease first with agalsidase beta ERT, then oral migalastat who developed severe manifestations of COVID-19. The autopsy findings showed acute and organizing hyaline membrane disease consistent with COVID-19 pneumonia and secondary invasive bronchopulmonary aspergillosis with cavitary lesion formation. The sections of the heart showed scattered subendocardial fibrosis, and the transplanted kidneys showed thyroidization and interstitial nephritis potentially secondary to COVID-19, in addition to his long-standing renal disease. This case report serves to chronicle complications in a complex patient with late stage Fabry disease and multiple COVID-19 related complications who succumbed from respiratory failure despite the advanced management for the COVID-19 infection.",
      "evaluation": {
        "evaluators": [
          "Evaluator #1",
          "Evaluator #2"
        ],
        "comments": [
          "This reference is an extremely important and timely reminder to patients of the immunocompromised nature of transplant and dialyzed patients with Fabry, regardless of treatment status. The patient at hand, like the referenced patient is elderly and DM2 which compound the risk.",
          null
        ],
        "relevance": [
          "5/5",
          "2/5"
        ]
      }
    },
    {
      "rank": 3,
      "title": "Teenager male with burning pain in extremities--suspect Fabry disease, 2 case reports.",
      "url": "https://pubmed.ncbi.nlm.nih.gov/fabry:25327101/",
      "abstract": "We present 2 cases of teenager males presented with burning pain in extremities and turned out to be cases of Fabry disease.The purpose of presenting this case is to highlight the fact that suspicion of Fabry disease in patients presenting with these symptoms will lead to early diagnosis and treatment of this condition before occurrences of complications.\n\nA 14-year-old male presented with severe burning pain in both hands and feet since last 4 yrs which persisted despite consumption of painkillers and becoming more disabling and without having any family history for such condition. On general examination patient had small reddish coloured lesions around the umbilicus, appearing like angiokeratomas. Skin biopsy confirmed the lesion. On enzyme assay his alpha galactosidase activity found to be '0' nmol/hr/mg of protein, confirming his diagnosis. Patient's creatinine and 2 D ECHO were normal and urine had 1+ proteinuria. Patient started on carbamazepine tablets for pain and referred to higher centre for genetic diagnosis and enzyme replacement therapy. CASE REPORT 2: An 18-year-old male referred to our hospital by general practitioner for fatigue and pedal oedema with deranged renal function tests. On history taking patient gave history of severe burning pain in both hands and feet since age of 9 yrs. Patient's general examination revealed hypertension with pallor, pedal oedema along with angiokeratomas in bathing suit distribution. Patient's ultrasonography of kidney revealed bilaterally normal sized kidneys with altered echotexture and urine examination showed fine granular foamy cells with sub nephrotic range proteinuria. 2 D ECHO revealed concentric left ventricular hypertrophy. Skin biopsy report supported the diagnosis of Fabry disease. Patient advised to undergo renal biopsy to confirm Fabry nephropathy but patient denied any further diagnostic workup for nephropathy or Fabry disease. Patient started on conservative treatment and carbamazepine in renal dose given for acroparaesthesias. On discharge patient has been advised to visit higher centre for further diagnostic work up and enzyme replacement therapy.\n\nSuspicion of Fabry disease in teenager males presenting with symptoms of burning pain in extremities may lead to early diagnosis and treatment of this condition before occurrences of complications.",
      "evaluation": {
        "evaluators": [
          "Evaluator #1",
          "Evaluator #2"
        ],
        "comments": [
          "This description is accurate.",
          null
        ],
        "relevance": [
          "1/5",
          "4/5"
        ]
      }
    }
  ],
  "demo": {
    "age_category": "middle aged",
    "age_entry": 62,
    "age_diagnosis": 62,
    "age_symptoms": 63,
    "age_treatment_start": 62,
    "sex": "male",
    "is_treated": true,
    "is_diagnosed": true,
    "family_history": true,
    "mutation": "IVS4",
    "class": "Late-Onset"
  },
  "symptoms": {
    "category": [
      "cerebrovascular",
      "endocrine",
      "eye",
      "blood pressure",
      "cardiac",
      "musculoskeletal",
      "neurological",
      "gastrointestinal",
      "general"
    ],
    "symptom": [
      "sign tortuous vessels",
      "sign valve disease",
      "sign cardiac surgery",
      "sign gastritis/ulcer",
      "other (cardiac)",
      "symptoms fatigue",
      "sign lv hypertrophy",
      "other (gastrointestinal)",
      "other (cerebro)",
      "other (neuro)",
      "sign hypertension",
      "other (musculoskeletal)",
      "sign diabetes mellitus"
    ]
  },
  "treatment": {
    "drug": [
      "metformin",
      "sitagliotin",
      "pravastatin",
      "glimepiride",
      "doxazosin",
      "exforge",
      "ticlopidine",
      "isosorbide mononitrate"
    ],
    "indication": [
      "diabetes",
      "heart disease",
      "prevention of thrombosis",
      "hypertension",
      "hyperlipidemia"
    ]
  },
  "hb": {
    "hemoglobin_status": null,
    "hemoglobin_value": null
  },
  "liver": {
    "liver_size": null,
    "liver_status": null
  },
  "plat": {
    "plat_value": null,
    "plat_status": null
  },
  "spleen": {
    "spleen_size": null,
    "spleen_status": null
  },
  "egfr": {
    "ckd_stage": 4,
    "egfr_value": 89.78,
    "ckd_status": "severe chronic kidney disease"
  },
  "lvmi": {
    "lvmi_value": 57.55,
    "lvh": null
  },
  "lyso": {
    "lyso_value": null
  },
  "ecg": {
    "abnormal_ecg": null
  },
  "invest": {
    "invest_type": "echocardiogram, ecg, cardiac mri",
    "visit_age": "62.23, 62.36, 63.26, 64.22, 65.17, 67.06, 62.23, 64.22, 65.17, 67.06, 67.06"
  }
}
