# Supplementary material for: FindZebra online search delving into rare disease case reports using natural language processing
Source: PLOS Digit Health. 2023 Jun 29;2(6):e0000269. doi: 10.1371/journal.pdig.0000269 (PMC10309602; doi:10.1371/journal.pdig.0000269)
Supplement: S1 Data — (ZIP) [file pdig.0000269.s002.zip › 7_fabry.json]

{
  "pid": "1127400",
  "disease": "fabry",
  "search_query": "IVS4, male, middle aged, 65-year-old, sign valve disease, sign lv hypertrophy, sign arrhythmia, sign stroke, sign hypertension, sign microalbuminuria, sign conduction abnormality, symptoms joint stiffness, symptoms limb weakness, haematuria, abdominal pain, severe chronic kidney disease .",
  "articles": [
    {
      "rank": 1,
      "title": "Rapidly progressive aortic stenosis treated with transcatheter aortic valve implantation in a patient with Fabry disease: a case report.",
      "url": "https://pubmed.ncbi.nlm.nih.gov/fabry:34263113/",
      "abstract": "Fabry disease (FD) is a rare lysosomal storage disease, caused by mutations in the gene encoding the enzyme \u03b1-galactosidase A (\u03b1-Gal A). Cardiac involvement is one of the main causes of death and it is characterized by progressive concentric left ventricular hypertrophy (LVH), which in most cases is symmetric. Mild thickening of the left-sided valves is seen in as many as a quarter of patients. Severe aortic stenosis is an extremely rare disorder in FD.\n\nIn this report, we describe the case of a 57-year-old male, who was diagnosed with a cardiac variant of FD 10 years ago. Since the patient had severe LVH, he was started on enzyme replacement therapy when he was 47 years old with an intravenous infusion of 0.2 mg/kg of agalsidase alpha every 14 days. The patient remained stable and asymptomatic for 9 years, until he presented with dyspnoea in New York Heart Association functional class II-III and severe aortic stenosis (aortic valve area: 0.97 cm2) together with severe systolic dysfunction [ejection fraction (EF): 29%]. Because of the patient's comorbidities and high surgical risk, he underwent successful transfemoral transcatheter aortic valve implantation (TAVI). At 2 months following TAVI, the patient was asymptomatic and, in spite of his Fabry cardiomyopathy, the EF had increased to 45%.\n\nTo our knowledge, this is the first case in the literature to demonstrate a rapid progression of aortic stenosis with severe impairment of left ventricular function and worsening in functional class in a patient with FD, who following TAVI improved his EF, with disappearance of symptoms and ventricular arrhythmias.",
      "evaluation": {
        "evaluators": [
          "Evaluator #1",
          "Evaluator #2"
        ],
        "comments": [
          "The reference is of a first case ever reported of this additional cardiac condition and not relevant to the case at hand.",
          null
        ],
        "relevance": [
          "1/5",
          "3/5"
        ]
      }
    },
    {
      "rank": 2,
      "title": "Phenotype and genotype characterization and twin association in patients with Anderson-Fabry cardiomyopathy.",
      "url": "https://pubmed.ncbi.nlm.nih.gov/fabry:22378313/",
      "abstract": "Anderson-Fabry disease (FD), an X-linked recessive lysosomal storage disorder caused by a deficiency of \u03b1-galactosidase A (\u03b1-Gal A) activity, is associated with cardiac manifestations including arrhythmias, valvular abnormalities, and cardiomyopathy. Early initiation of enzyme replacement therapy (ERT) may have the potential to delay the underlying clinical outcomes in patients with FD. Clinical electrocardiogram (ECG) and echocardiography were used to characterize the cardiomyopathy. Diagnosis of FD was performed by measuring the \u03b1-Gal A activity in plasma and mutation analysis by direct sequencing using capillary electrophoresis. We identified four adult hemizygous male patients with cardiomyopathy and other symptoms related to FD; two of them were monozygotic twins. In all cases, ECG and echocardiography showed severe left ventricular (LV) hypertrophy. Some years later, all patients showed typical symptoms of FD, including angiokeratomas and neurological, renal, gastrointestinal, and ocular involvement. A deficiency of \u03b1-Gal A activity and point mutations in exon 5 of the GLA gene were detected in all patients. ERT (agalsidase-alfa) was administered every other week as a 0.2 mg/kg intravenous infusion over 40 min. In conclusion, these findings highlight the importance of screening middle-aged patients with LV hypertrophy for the early detection of FD, particularly in direct-line relatives such as twins.",
      "evaluation": {
        "evaluators": [
          "Evaluator #1",
          "Evaluator #2"
        ],
        "comments": [
          "The reference is a cautionary note for diagnostic vigilance of LVH; however, these days \"unexplained\" LVH is part of the differential diagnosis of LVH in both genders and all ages.",
          null
        ],
        "relevance": [
          "1/5",
          "4/5"
        ]
      }
    },
    {
      "rank": 3,
      "title": "A family with various symptomatology suggestive of Anderson-Fabry disease and a genetic polymorphism of alpha galactosidase A gene.",
      "url": "https://pubmed.ncbi.nlm.nih.gov/fabry:25281798/",
      "abstract": "Anderson/Fabry disease expresses a wide range of clinical variability in patients that it is possible to explain referring to a genetic variability with numerous mutations described in the literature (more than 600).\n\nWe report some clinical cases of some members of a Sicilian family to express phenotypical variability of this disease in subjects with the same genetic mutation\n\nThe first case was a 59-year-old female. Brain MRI revealed right frontal periventricular white matter of likely vascular-degenerative origin. The proband's alpha galactosidase A activity was 3.7nmol/mL/h. Molecular genetics revealed a polymorphism: -10 C>T; IVS 2-76_80del5; IVS4-16 A>G; IVS6-22 C>T. The second case was a 30year-old male affected by acroparesthesias and hypoidrosis since he was an adolescent. Renal impairment was first detected at age 29; it began with high plasma levels of creatinine and microalbuminuria date. The third case was a 41year-old daughter that presented with acroparesthesias, hypoidrosis since she was very young. The patient's alpha galactosidase A activity was 4.1nmol/mL/h, in whole blood, which is compatible with heterozygote subject for Fabry's disease or healthy control. The fourth case was a male grandson of the proband, 9year-old child. He had a classic gastrointestinal involvement. He complained of recurrent abdominal pain, post prandial bloating and pain. This child's enzyme activity was 1.65nmol/mL/h. In cases 2, 3, and 4, molecular genetics revealed a polymorphism: -10 C>T; IVS 2-76_80del5; IVS4-16 A>G; IVS6-22 C<T DISCUSSION: A recent study reported that IVS4+68 A>G, IVS6-22C>T polymorphisms occurred in 8.9% and 3.7% of the subjects respectively, and the significance of this haplotype in FD pathology remains unknown but possibly suggestive of Anderson/Fabry disease.",
      "evaluation": {
        "evaluators": [
          "Evaluator #1",
          "Evaluator #2"
        ],
        "comments": [
          "This description is accurate.",
          null
        ],
        "relevance": [
          "1/5",
          "5/5"
        ]
      }
    }
  ],
  "demo": {
    "age_category": "middle aged",
    "age_entry": 64,
    "age_diagnosis": 64,
    "age_symptoms": 65,
    "age_treatment_start": 65,
    "sex": "male",
    "is_treated": true,
    "is_diagnosed": true,
    "family_history": true,
    "mutation": "IVS4",
    "class": "Late-Onset"
  },
  "symptoms": {
    "category": [
      "cerebrovascular",
      "renal / urinary",
      "blood pressure",
      "cardiac",
      "musculoskeletal",
      "gastrointestinal",
      "general"
    ],
    "symptom": [
      "sign valve disease",
      "other (musculoskeletal)",
      "sign lv hypertrophy",
      "other (gastrointestinal)",
      "sign arrhythmia",
      "haematuria",
      "other (renal/urinary)",
      "sign stroke",
      "other (general)",
      "symptoms joint stiffness",
      "symptoms limb weakness",
      "sign hypertension",
      "abdominal pain",
      "sign microalbuminuria",
      "sign conduction abnormality"
    ]
  },
  "treatment": {
    "drug": [
      "cefazolin",
      "heparinoid"
    ],
    "indication": [
      "haematoma",
      "antibotic"
    ]
  },
  "hb": {
    "hemoglobin_status": null,
    "hemoglobin_value": null
  },
  "liver": {
    "liver_size": null,
    "liver_status": null
  },
  "plat": {
    "plat_value": null,
    "plat_status": null
  },
  "spleen": {
    "spleen_size": null,
    "spleen_status": null
  },
  "egfr": {
    "ckd_stage": 4,
    "egfr_value": 77.21,
    "ckd_status": "severe chronic kidney disease"
  },
  "lvmi": {
    "lvmi_value": 62.41,
    "lvh": null
  },
  "lyso": {
    "lyso_value": "2.90"
  },
  "ecg": {
    "abnormal_ecg": null
  },
  "invest": {
    "invest_type": "echocardiogram, ecg, cardiac mri",
    "visit_age": "64.79, 64.79, 64.79"
  }
}
