# Supplementary material for: FindZebra online search delving into rare disease case reports using natural language processing
Source: PLOS Digit Health. 2023 Jun 29;2(6):e0000269. doi: 10.1371/journal.pdig.0000269 (PMC10309602; doi:10.1371/journal.pdig.0000269)
Supplement: S1 Data — (ZIP) [file pdig.0000269.s002.zip › 8_fabry.json]

{
  "pid": "361350",
  "disease": "fabry",
  "search_query": "male, adult, 44-year-old, sign chronic obstructive, sign angiokeratomas, sign lv hypertrophy, sign proteinuria, sign renal failure, sign telangiectasia, sign conduction abnormality, symptoms diarrhoea, symptoms vomiting, symptoms joint pain, symptoms fatigue, symptoms vertigo, symptoms chronic pain, nausea, abdominal pain, severe chronic kidney disease .",
  "articles": [
    {
      "rank": 1,
      "title": "Cerebrovascular complications of Fabry's disease.",
      "url": "https://pubmed.ncbi.nlm.nih.gov/fabry:8687196/",
      "abstract": "Fabry's disease (FD) is a rare, sex-linked disorder resulting from alpha-galactosidase deficiency. Cerebrovascular complications have been reported in the literature but have not been systematically analyzed. We report 2 patients and review 51 previously reported cases (descriptive meta-analysis) to clarify the clinical, radiologic, and pathologic features. The average age at onset of cerebrovascular symptoms was 33.8 years for hemizygous individuals (n = 43) and 40.3 years of heterozygotes (n = 10). The most frequent symptoms and signs were as follows (in descending order of frequency): hemiparesis, vertigo/dizziness, diplopia, dysarthria, nystagmus, nausea/vomiting, head pain, hemiataxia, and ataxia of gait, in the hemizygote group; and memory loss, dizziness, ataxia, hemiparesis, loss of consciousness and hemisensory symptoms, in the heterozygote group. The vertebrobasilar circulation was symptomatic in 67% of the hemizygotes and 60% of the heterozygotes. Intracerebral hemorrhage was found in 4 patients (3 hemizygotes and 1 heterozygote). Elongated, ectatic, tortuous vertebral and basilar arteries were the most common angiographic and pathologic features. For the hemizygotes, the recurrence rate for cerebrovascular disease was 76% and the death rate was 55%; 86% of the heterozygotes had recurrent cerebrovascular event(s) and 40% died. The cerebrovascular manifestations of FD, in both hemizygotes and heterozygotes, are predominantly due to dilative arteriopathy of the vertebrobasilar circulation, frequently recur, and portend a poor prognosis.",
      "evaluation": {
        "evaluators": [
          "Evaluator #1",
          "Evaluator #2"
        ],
        "comments": [
          "The reference describes the progression to stroke in a cohort of patients. The case at hand has few of the sgns listed as part of the trajectory in male patients, but nonetheless, he is young and there would be concern, and indeed he is on a stroke prevention protocol.",
          null
        ],
        "relevance": [
          "3/5",
          "3/5"
        ]
      }
    },
    {
      "rank": 2,
      "title": "Clinical courses of two male siblings on hemodialysis for Fabry disease .",
      "url": "https://pubmed.ncbi.nlm.nih.gov/fabry:15859134/",
      "abstract": "Fabry disease is an X-linked recessive disease resulting from a deficiency of the lysosomal hydrolase alpha-galactosidase A. In male patients with the classic hemizygous form, acroparesthesias, hypohidrosis, corneal opacities, and dysfunction of the heart, brain, and kidney are observed. Recently, it was reported that 0.5-1.2% of male chronic hemodialysis (HD) patients were diagnosed as having Fabry disease based on the measurement of alpha-galactosidase A activity. Fabry disease is thought to be an important cause of end-stage renal disease. There are a few reports of patients with Fabry disease on long-term HD. Here we report two male siblings with classical type Fabry disease on HD. They had acroparesthesias, and hypohidrosis. Their mother had severe heart failure due to a heterozygous form of Fabry disease. Case 1 is a 44-year-old male. He had mid-cerebral apoplexy at 30 years of age. He started maintenance HD in 2000. Remarkable left ventricular hypertophy and conduction disorders of the heart were found. In 2004, he collapsed and ventricular-tachycardia and severe hypoxic brain damage were found. Now his consciousness level has been in the range of 100 to 300 on the Japan Coma Scale. Case 2 is a 40-year-old male. He started maintenance HD in 1993. Malnutrition due to chronic diarrhea and severe ischemic change in the brain were found. In 1998, he had severe joint pain of shoulders and fingers with ectopic calcifications detected by X ray. The ectopic calcifications were extended to the whole body. In 2004, his dementia by ischemic change in the brain has rapidly progressed. In conclusion, cardiovascular complications, cerebrovascular manifestations, painful ectopic carcifications, and chronic diarrheas in our patients were considered to be specific symptoms of Fabry disease. Young HD patients with these symptoms will need to be examined for Fabry disease.",
      "evaluation": {
        "evaluators": [
          "Evaluator #1",
          "Evaluator #2"
        ],
        "comments": [
          "The referenced cases are sad reminders of the worst case scenario for patients with severe and rapid neurological involvment and probably irrelevant to the case at hand.",
          null
        ],
        "relevance": [
          "1/5",
          "4/5"
        ]
      }
    },
    {
      "rank": 3,
      "title": "Gastrointestinal involvement in Fabry disease. So important, yet often neglected.",
      "url": "https://pubmed.ncbi.nlm.nih.gov/fabry:26333625/",
      "abstract": "Fabry disease is an X-linked metabolic storage disorder due to the deficiency of lysosomal alpha-galactosidase A which causes accumulation of glycosphingolipids, primarily globotriaosylceramide, throughout the body. Gastrointestinal signs and symptoms-abdominal pain, nausea, diarrhea and diverticular disease--are some of the most frequently reported complaints in patients with Fabry disease but are often neglected. Gastrointestinal symptoms are due to intestinal dysmotility as well as impaired autonomic function, vasculopathy and myopathy. Since 2001, enzyme replacement therapy has been a mainstay in treatment of gastrointestinal symptoms of Fabry disease (FD), resulting in reduced gastrointestinal symptoms. Here, we report on four patients with Fabry disease (FD) who manifested early gastrointestinal involvement.",
      "evaluation": {
        "evaluators": [
          "Evaluator #1",
          "Evaluator #2"
        ],
        "comments": [
          "This is accurate but should include DM2 and hyperparathyroidism.",
          null
        ],
        "relevance": [
          "1/5",
          "3/5"
        ]
      }
    }
  ],
  "demo": {
    "age_category": "adult",
    "age_entry": 44,
    "age_diagnosis": 24,
    "age_symptoms": 44,
    "age_treatment_start": 38,
    "sex": "male",
    "is_treated": true,
    "is_diagnosed": true,
    "family_history": null,
    "mutation": null,
    "class": null
  },
  "symptoms": {
    "category": [
      "renal / urinary",
      "ear",
      "cardiac",
      "musculoskeletal",
      "respiratory",
      "neurological",
      "gastrointestinal",
      "dermatological",
      "general"
    ],
    "symptom": [
      "sign chronic obstructive",
      "symptoms diarrhoea",
      "sign angiokeratomas",
      "symptoms vomiting",
      "sign lv hypertrophy",
      "symptoms joint pain",
      "symptoms fatigue",
      "symptoms vertigo",
      "symptoms chronic pain",
      "other (general)",
      "sign proteinuria",
      "nausea",
      "sign renal failure",
      "sign telangiectasia",
      "abdominal pain",
      "sign conduction abnormality"
    ]
  },
  "treatment": {
    "drug": [
      "phenergan",
      "amoldipine (norvasc)",
      "procrit",
      "lortab 5/500",
      "plavix",
      "chantix",
      "phoslo",
      "norvasc",
      "xanax",
      "gabapentin",
      "zoloft",
      "aspirin",
      "lisinopril",
      "dialyvite",
      "darvocet"
    ],
    "indication": [
      "anxiety/depression",
      "low rbc-4000 units sq weekly",
      "htn",
      "nausea/vomiting",
      "pain",
      "depression",
      "smoker",
      "esrd",
      "neuralgia",
      "chest pain",
      "low rbc-10,000u",
      "vitamin supplement",
      "stroke prevention",
      "anticoagulation"
    ]
  },
  "hb": {
    "hemoglobin_status": null,
    "hemoglobin_value": null
  },
  "liver": {
    "liver_size": null,
    "liver_status": null
  },
  "plat": {
    "plat_value": null,
    "plat_status": null
  },
  "spleen": {
    "spleen_size": null,
    "spleen_status": null
  },
  "egfr": {
    "ckd_stage": 4,
    "egfr_value": 71.82,
    "ckd_status": "severe chronic kidney disease"
  },
  "lvmi": {
    "lvmi_value": 49.2,
    "lvh": null
  },
  "lyso": {
    "lyso_value": null
  },
  "ecg": {
    "abnormal_ecg": null
  },
  "invest": {
    "invest_type": "eye examination, echocardiogram, dynamic spirometry, ecg, cardiac mri, ear evaluation, cerebral mri",
    "visit_age": "34.18, 35.30, 35.67, 36.17, 36.67, 36.91, 36.99, 37.20, 37.72, 38.24, 38.83, 38.85, 38.86, 38.89, 38.94, 38.98, 39.01, 39.05, 39.09, 39.13, 39.17, 39.21, 39.24, 39.28, 39.36, 39.39, 39.46, 39.57, 39.89, 40.07, 40.31, 40.96, 41.40, 41.94, 42.43, 42.94, 42.95, 43.43, 43.70, 44.16, 44.62, 45.16, 48.62, 49.18, 34.18, 35.30, 35.67, 37.20, 39.89, 39.89, 41.94, 37.20, 38.24, 36.67, 38.83"
  }
}
