# Supplementary material for: FindZebra online search delving into rare disease case reports using natural language processing
Source: PLOS Digit Health. 2023 Jun 29;2(6):e0000269. doi: 10.1371/journal.pdig.0000269 (PMC10309602; doi:10.1371/journal.pdig.0000269)
Supplement: S1 Data — (ZIP) [file pdig.0000269.s002.zip › 9_fabry.json]

{
  "pid": "426000",
  "disease": "fabry",
  "search_query": "male, elderly, 68-year-old, sign lv hypertrophy, sign haemodialysis, sign chronic bronchitis, sign proteinuria, sign renal failure, sign hypertension, sign microalbuminuria, sign conduction abnormality, haematuria, mild chronic kidney disease .",
  "articles": [
    {
      "rank": 1,
      "title": "Coexistence of Fabry disease and IgA nephropathy: a report of two cases.",
      "url": "https://pubmed.ncbi.nlm.nih.gov/fabry:24913738/",
      "abstract": "Coexistence of Fabry disease and IgA nephropathy is rare. Moreover, the coexisting Fabry disease may be unrecognized due to unapparent clinical manifestations.\n\nWe described two cases with coexisting Fabry disease and IgA nephropathy. The clinicopathological features of these two patients were studied.\n\nA 54-year-old male presented with proteinuria, hematuria, and hypertension, and a 33-year-old male presented with proteinuria without clinical signs or family history of Fabry disease. Both of them were diagnosed with IgA nephropathy at admission, whereas Fabry disease was not suspected. Subsequent immunofluorescent study confirmed the diagnosis of IgA nephropathy by showing positive staining for IgA and complement C3 in the mesangium. Meanwhile, light microscopy showed remarkable vacuolation of podocytes with mild mesangial expansion, which was characteristic of Fabry nephropathy. Further examination of toluidine blue-stained semi-thin sections and electron microscopy demonstrated blue bodies and myelin figures in the cytoplasm of podocytes, respectively. The diagnosis of coexisting Fabry disease was finally established based on deficient \u03b1-galactosidase A activity in both patients.\n\nThis case study is an important reminder of the role of kidney biopsy as an indicator of Fabry disease and its rare coexistence with IgA nephropathy.",
      "evaluation": {
        "evaluators": [
          "Evaluator #1",
          "Evaluator #2"
        ],
        "comments": [
          "There is no indication that the case at hand has specifically an IgA nephropathy.",
          null
        ],
        "relevance": [
          "1/5",
          "3/5"
        ]
      }
    },
    {
      "rank": 2,
      "title": "Atrioventricular conduction disturbances in a young patient with Fabry's disease without other signs of cardiac involvement.",
      "url": "https://pubmed.ncbi.nlm.nih.gov/fabry:15749195/",
      "abstract": "A 30 year-old male patient with a history of Fabry's disease, was referred to hospital with symptoms of dizziness, hypotension and weakness. Fabry's disease had been diagnosed 2 years before, based on angiokeratoma and hypohidrosis on physical examination and complete lack of alpha-galactosidase A on laboratory examination. The ECG on admission demonstrated sinus bradycardia, with a poor response to atropine administration. Echocardiograms on admission and 2 years before were normal, as well as Holter ambulatory ECG recording. Subsequent electrophysiological study demonstrated mild AV conduction disturbances at a site proximal to His, and the patient was simply advised to be regularly followed up. It can therefore be concluded that even young patients with Fabry's disease and normal echocardiograms might develop cardiac symptoms due to AV conduction abnormalities.",
      "evaluation": {
        "evaluators": [
          "Evaluator #1",
          "Evaluator #2"
        ],
        "comments": [
          "Although the reference is an appropriate caution especially for young patients, this is not relevant for the case at hand.",
          null
        ],
        "relevance": [
          "1/5",
          "4/5"
        ]
      }
    },
    {
      "rank": 3,
      "title": "Presymptomatic diagnosis of Fabry's disease: a case report.",
      "url": "https://pubmed.ncbi.nlm.nih.gov/fabry:27899143/",
      "abstract": "Fabry's disease is a rare X-linked genetic disorder characterized by reduced levels of the \u03b1-galactosidase A enzyme. It may present with a cardiac phenotype resembling hypertrophic cardiomyopathy. However, as a specific enzyme replacement therapy is available, it remains an important differential diagnoses in patients presenting with cardiac hypertrophy. In boys, onset has been reported in early childhood with complaints initially comprising neuropathic pain, reduced sweat production, and gastrointestinal symptoms. Later the cardiac, renal, and central nervous systems may become affected. Female mutation carriers may remain asymptomatic or present at a later age with varying symptoms and clinical manifestations due to random inactivation of the X chromosome in different organs.\n\nHere we present a case of Fabry's disease diagnosed in the daughter of an elderly, Caucasian woman (81 years old) with late-onset cardiac conduction disease and heart failure. We discuss the implications of cascade screening relatives of elderly probands.\n\nIrrespective of the patient's age, physicians must be on the lookout for phenocopies when identifying patients with possibly inheritable cardiomyopathies. The specific - precise - diagnosis may be crucial for the patient as well as the relatives.",
      "evaluation": {
        "evaluators": [
          "Evaluator #1",
          "Evaluator #2"
        ],
        "comments": [
          "This description is accurate, but the tumors should be mentioned.",
          null
        ],
        "relevance": [
          "1/5",
          "3/5"
        ]
      }
    }
  ],
  "demo": {
    "age_category": "elderly",
    "age_entry": 67,
    "age_diagnosis": 67,
    "age_symptoms": 68,
    "age_treatment_start": 67,
    "sex": "male",
    "is_treated": true,
    "is_diagnosed": true,
    "family_history": true,
    "mutation": null,
    "class": null
  },
  "symptoms": {
    "category": [
      "renal / urinary",
      "blood pressure",
      "cardiac",
      "respiratory"
    ],
    "symptom": [
      "sign lv hypertrophy",
      "sign haemodialysis",
      "haematuria",
      "sign chronic bronchitis",
      "sign proteinuria",
      "sign renal failure",
      "sign hypertension",
      "sign microalbuminuria",
      "sign conduction abnormality"
    ]
  },
  "treatment": {
    "drug": [
      "sodium bicarbonate",
      "repaglinida",
      "budesonide",
      "erythropoietin",
      "paricalcitrol",
      "clonazepam",
      "multivitamins (folic acid)",
      "cinacalcet",
      "irbesartan",
      "simtrom",
      "cinacalcep",
      "sevelamer (renvela)",
      "barnidipine",
      "gabapentin",
      "fosrenol",
      "acetylsalicylic acid",
      "salbutamol",
      "atorvastatin",
      "pantoprazole",
      "multivitamins (becozyme c forte)",
      "clopidogrel",
      "parental iron therapy",
      "allopurinol",
      "sevelamer (renagel)"
    ],
    "indication": [
      "diabetes",
      "prevention of cardiovascular events",
      "pain",
      "hyperphosphatemia",
      "respiratory",
      "central nervious system",
      "renal",
      "osteodystrophy",
      "gastrointestinal",
      "hyperparathyroidism",
      "cardiovascular",
      "atrial flutter"
    ]
  },
  "hb": {
    "hemoglobin_status": null,
    "hemoglobin_value": null
  },
  "liver": {
    "liver_size": null,
    "liver_status": null
  },
  "plat": {
    "plat_value": null,
    "plat_status": null
  },
  "spleen": {
    "spleen_size": null,
    "spleen_status": null
  },
  "egfr": {
    "ckd_stage": 1,
    "egfr_value": 7.19,
    "ckd_status": "mild chronic kidney disease"
  },
  "lvmi": {
    "lvmi_value": 129.6,
    "lvh": null
  },
  "lyso": {
    "lyso_value": null
  },
  "ecg": {
    "abnormal_ecg": null
  },
  "invest": {
    "invest_type": "echocardiogram, ecg",
    "visit_age": "67.46, 68.12, 70.20, 70.33, 71.31, 72.31, 72.74, 73.30, 73.72, 73.82, 72.31, 72.74"
  }
}
