# Supplementary material for: FindZebra online search delving into rare disease case reports using natural language processing
Source: PLOS Digit Health. 2023 Jun 29;2(6):e0000269. doi: 10.1371/journal.pdig.0000269 (PMC10309602; doi:10.1371/journal.pdig.0000269)
Supplement: S1 Data — (ZIP) [file pdig.0000269.s002.zip › 10_fabry.json]

{
  "pid": "692850",
  "disease": "fabry",
  "search_query": "G361X, female, young adult, 34-year-old, sign tortuous vessels, sign allergy, sign cornea verticillata, symptoms muscle pain, symptoms pain attacks, symptoms chronic pain, symptoms limb weakness, tumours, end stage chronic kidney disease, no left ventricular hypertrophy .",
  "articles": [
    {
      "rank": 1,
      "title": "Novel alpha-galactosidase A mutation in a female with recurrent strokes.",
      "url": "https://pubmed.ncbi.nlm.nih.gov/fabry:22820434/",
      "abstract": "Anderson-Fabry disease (AFD) is an X-linked inborn error of glycosphingolipid catabolism resulting from the deficient activity of the lysosomal exoglycohydrolase, a-galactosidase A. The complete genomic and cDNA sequences of the human alpha-galactosidase A gene have been determined and to date, several disease-causing alpha-galactosidase A mutations have been identified, including missense mutations, small deletions/insertions, splice mutations, and large gene rearrangements We report a case of a 56-year-old woman with recurrent cryptogenic strokes. Ophthalmological examination revealed whorled opacities of the cornea (cornea verticillata) and dilated tortuous conjunctival vessels. She did not show other typical signs of Fabry disease such as acroparesthesias and angiokeratoma. The patient's alpha-galactosidase A activity was 4.13 nmol/mL/h in whole blood. Alpha-galactosidase A gene sequence analysis revealed a heterozygous single nucleotide point mutation at nucleotide c.550T>A in exon 4 in this woman, leading to the p.Tyr184Asn amino acid substitution.",
      "evaluation": {
        "evaluators": [
          "Evaluator #1",
          "Evaluator #2"
        ],
        "comments": [
          "Since the case at hand does not have strokes and has a different mutation, this reference is irrelevant.",
          null
        ],
        "relevance": [
          "1/5",
          "3/5"
        ]
      }
    },
    {
      "rank": 2,
      "title": "Fabry disease - importance of screening in cornea verticillata: case report.",
      "url": "https://pubmed.ncbi.nlm.nih.gov/fabry:22331121/",
      "abstract": "Fabry disease is an X-linked disease of glycosphingolipid (GL) metabolism. The accumulation of GL in tissues can affect multiple organ systems. Initial symptoms includes episodes of severe pain in the extremities, cornea verticillata and skin lesions. In late stages, kidney, heart and brain can be involved. This report attempts for importance of cornea verticillata in the diagnosis of Fabry disease in a young patient with pain in the lower limb extremities.",
      "evaluation": {
        "evaluators": [
          "Evaluator #1",
          "Evaluator #2"
        ],
        "comments": [
          "The case at hand does have cornea verticillata and pain, she has a family history and as such this reference is not helpful.",
          null
        ],
        "relevance": [
          "2/5",
          "3/5"
        ]
      }
    },
    {
      "rank": 3,
      "title": "Wilhelm Fabry's 1614 report on a giant condyloma of the penis.",
      "url": "https://pubmed.ncbi.nlm.nih.gov/fabry:21967192/",
      "abstract": "For many years it has been the work of Buschke and L\u00f6wenstein that has justified calling the exophytic, locally destructive tumour of the anogenital mucosal surface 'giant condyloma of Buschke and L\u00f6wenstein' or GCBL. In order to investigate the early history of this rare disease we examined the writings of the barber-surgeon Wilhelm Fabry (1560-1634) who had a serious interest in dermatological disorders and their treatment. We analysed Fabry's 600 Latin case reports and identified the case of a 'monstrous penile tumour'. We then translated this text into English and compared it point by point with later publications. This was followed by a cursory review of surgical treatises from the 16th to the 18th centuries. In 1614 Fabry described and depicted a tumour of the penis; the clinical characteristics (gradual formation of a warty lesion, considerable size, invasive growth, absence of metastases) indicated it was a giant condyloma. His mention of the urethral fistulization enables discrimination from 'common' condylomata acuminata, and the survival period of 10 years after amputation allows exclusion of a 'true' carcinoma. This report is singular among 17th-century case histories. The neoplasias described 300 years later are most probably biologically identical. Thus, Fabry's is the first clinical report; the histological classification, however, belongs to Buschke and L\u00f6wenstein. From now on the disease should be designated with the eponym giant condyloma of Fabry-Buschke-L\u00f6wenstein or GCFBL.",
      "evaluation": {
        "evaluators": [
          "Evaluator #1",
          "Evaluator #2"
        ],
        "comments": [
          "This description is accurate.",
          null
        ],
        "relevance": [
          "1/5",
          "2/5"
        ]
      }
    }
  ],
  "demo": {
    "age_category": "young adult",
    "age_entry": 33,
    "age_diagnosis": 33,
    "age_symptoms": 34,
    "age_treatment_start": 33,
    "sex": "female",
    "is_treated": true,
    "is_diagnosed": true,
    "family_history": true,
    "mutation": "G361X",
    "class": "Classic"
  },
  "symptoms": {
    "category": [
      "genital",
      "eye",
      "cardiac",
      "musculoskeletal",
      "respiratory",
      "neurological",
      "dermatological",
      "general"
    ],
    "symptom": [
      "symptoms muscle pain",
      "sign tortuous vessels",
      "sign allergy",
      "other (cardiac)",
      "other (dermatological)",
      "other (genital)",
      "symptoms pain attacks",
      "symptoms chronic pain",
      "symptoms limb weakness",
      "tumours",
      "other (musculoskeletal)",
      "other (respiratory)",
      "sign cornea verticillata"
    ]
  },
  "treatment": {
    "drug": [
      "defense",
      "peichia",
      "gascon",
      "xyzall",
      "depyreyin",
      "chlorpheniramine",
      "xanax",
      "carbamazepine"
    ],
    "indication": [
      "dihydroxyaluminium allantoinate;;metamagnesium alumino silicate",
      "antipyretic analgesics",
      "dimethylpolysiloxane (sillicone) 40mg",
      "allergic skin disease"
    ]
  },
  "hb": {
    "hemoglobin_status": null,
    "hemoglobin_value": null
  },
  "liver": {
    "liver_size": null,
    "liver_status": null
  },
  "plat": {
    "plat_value": null,
    "plat_status": null
  },
  "spleen": {
    "spleen_size": null,
    "spleen_status": null
  },
  "egfr": {
    "ckd_stage": 5,
    "egfr_value": 104.29,
    "ckd_status": "end stage chronic kidney disease"
  },
  "lvmi": {
    "lvmi_value": 31.88,
    "lvh": false
  },
  "lyso": {
    "lyso_value": null
  },
  "ecg": {
    "abnormal_ecg": true
  },
  "invest": {
    "invest_type": "eye examination, echocardiogram, ecg",
    "visit_age": "32.11, 33.03, 34.29, 35.18, 35.75, 36.70, 38.43, 40.35, 32.11, 33.03, 35.75, 36.70, 38.43, 40.35, 32.11"
  }
}
