# Supplementary material for: FindZebra online search delving into rare disease case reports using natural language processing
Source: PLOS Digit Health. 2023 Jun 29;2(6):e0000269. doi: 10.1371/journal.pdig.0000269 (PMC10309602; doi:10.1371/journal.pdig.0000269)
Supplement: S1 Data — (ZIP) [file pdig.0000269.s002.zip › 12_fabry.json]

{
  "pid": "694050",
  "disease": "fabry",
  "search_query": "IVS4, female, middle aged, 60-year-old, sign proteinuria, sign renal failure, sign haemorrhoids, sign lv hypertrophy, sign tortuous vessels, sign hypertension, sign microalbuminuria, sign conduction abnormality, sign gastritis/ulcer, sign postural hypotension, symptoms fatigue, symptoms hypohidrosis, symptoms constipation, symptoms diarrhoea, symptoms vertigo, symptoms hearing impairment, tumours, mild chronic kidney disease .",
  "articles": [
    {
      "rank": 1,
      "title": "Effect of enzyme-replacement therapy on gastrointestinal symptoms in Fabry disease.",
      "url": "https://pubmed.ncbi.nlm.nih.gov/fabry:15371935/",
      "abstract": "Fabry disease is an X-linked recessive lysosomal storage disorder caused by deficiency of lysosomal alpha-galactosidase A. The disease affects not only kidney, myocardium, central nervous system and the skin but also, in many patients, the gastrointestinal tract. The recent advent of enzyme-replacement therapy has been reported to show beneficial effects on cardiomyopathy, renal function and autonomous nervous function. We report on a 34-year-old patient with Fabry disease in whom gastrointestinal symptoms were major complaints. Enzyme replacements led to remarkable improvement of diarrhoea and constipation. Abdominal pain, the feeling of fullness and meteorism improved, and metoclopramide, which previously had been used regularly, could be discontinued. There were also marked improvements of appetite, body weight, body mass index, physical activity and overall wellbeing. This observation should prompt further investigations into the pathophysiology of gastrointestinal manifestations in Fabry disease and the mechanisms of enzyme-replacement effects on gut function.",
      "evaluation": {
        "evaluators": [
          "Evaluator #1",
          "Evaluator #2"
        ],
        "comments": [
          "GI signs which most often begin in childhood in symptomatic patients are both disturbing and can cause lasting damage that ERT cannot reverse. The case at hand did not suffer particularly from GI manifestations and had she residual symptoms, ERT would not reverse these.",
          null
        ],
        "relevance": [
          "1/5",
          "3/5"
        ]
      }
    },
    {
      "rank": 2,
      "title": "Early diagnosis of Fabry disease in children.",
      "url": "https://pubmed.ncbi.nlm.nih.gov/fabry:21946453/",
      "abstract": "Fabry disease, a rare X-linked lysosomal storage disorder, is caused by deficiency of the enzyme \u03b1-galactosidase A. The incidence, ranging from one over 40 000 to one over 11 7000 worldwide is probably underestimated due to its unspecific pattern of presentation. The symptoms, including neurological, gastrointestinal, renal, ophthalmological and dermatologic manifestations, start in childhood and adolescence, cause a significant morbidity and are likely to affect the patient's quality of life. Furthermore, Anderson-Fabry disease always progress leading to a multiorgan dysfunction and life-threatening complications with end-stage renal disease, cardiomyopathy and high incidence of stroke. The estimated life in untreated patients is reduced by 15-20 years respectively in men and women. The enzyme replacement therapy, available in Europe from 2001, results in a reduction of major organs failure, morbidity and mortality. We present the case of an 8-year-old male admitted to our Division for overweight with a previous history of acroparesthesias, severe acute pain in hands and feet, abdominal pain, diarrhoea, constipation, bitemporal headache, dyshidrosis, recurrent fever, exercise intolerance and reduced quality of life. The physical examination was within normal limits. The \u03b1-galactosidase A activity was deficient in plasma and normal in peripheral leukocytes; the GLA gene showed a nucleotide substitution c.352C>T (p.Arg 118 Cys) in the eson 2 with a residual enzyme activity of the 29% suggesting the diagnosis of Fabry disease. Blood and urine chemistry, the slit-lamp examination and MRI of kidneys, heart and brain excluded any major organ involvement. The enzyme replacement therapy was then started almost three months ago using agasidase alfa at a dose of 0.2 mg/kg infused intravenously every two weeks but, unfortunately, no relief in the symptoms have been reported so far without any severe adverse reactions. This case report aims to point out the importance of an early diagnosis in order to prevent the progression of the disease, the multiorgan failure and to improve the long-term prognosis.",
      "evaluation": {
        "evaluators": [
          "Evaluator #1",
          "Evaluator #2"
        ],
        "comments": [
          "The case at hand is an older female and has a different mutation; ERT in the case at hand is hoped to halt renal progression but certainly it will take more than 3 months. ",
          null
        ],
        "relevance": [
          "1/5",
          "4/5"
        ]
      }
    },
    {
      "rank": 3,
      "title": "Clinical stability of Fabry disease in 54 months' enzyme replacement therapy--follow-up of the first Polish study.",
      "url": "https://pubmed.ncbi.nlm.nih.gov/fabry:18030877/",
      "abstract": "We present outcomes of 54 months' agalsidase beta enzyme replacement therapy of two 48- and 46-year-old brothers with Fabry disease. The diagnosis was confirmed in 1997, and at that moment serious damage of internal organs was observed. During enzyme replacement therapy in both brothers the following changes were observed: amelioration of gastrointestinal symptoms, gain of body weight and reduction of cardiac hypertrophy in ECG. In older brother we observed: improvement in coronary blood flow, absence of angina pectoris, dyspnea, partial remission of headache and acroparaesthesia. Reduction of proteinuria, stabilization of creatinine clearance and appearance of perspiration were also noticed. In a younger brother, with a milder form of disease, we observed: improvement of hearing and vertigo, headache reduction, as well as stabilization of kidney function (although proteinuria was slightly increased). Unfortunately, acroparaesthesia and muscle pains in the legs became more severe. Enzyme replacement therapy in Fabry disease, even started in late adulthood, is effective by stabilizing organ function and markedly improving of quality of life.",
      "evaluation": {
        "evaluators": [
          "Evaluator #1",
          "Evaluator #2"
        ],
        "comments": [
          "The patient is now 54.5 years.",
          null
        ],
        "relevance": [
          "1/5",
          "4/5"
        ]
      }
    }
  ],
  "demo": {
    "age_category": "middle aged",
    "age_entry": 60,
    "age_diagnosis": 57,
    "age_symptoms": 60,
    "age_treatment_start": 57,
    "sex": "female",
    "is_treated": true,
    "is_diagnosed": true,
    "family_history": true,
    "mutation": "IVS4",
    "class": "Late-Onset"
  },
  "symptoms": {
    "category": [
      "genital",
      "renal / urinary",
      "endocrine",
      "eye",
      "ear",
      "blood pressure",
      "cardiac",
      "musculoskeletal",
      "neurological",
      "gastrointestinal",
      "dermatological",
      "general"
    ],
    "symptom": [
      "symptoms fatigue",
      "sign proteinuria",
      "sign renal failure",
      "other (endocrine)",
      "sign haemorrhoids",
      "sign lv hypertrophy",
      "other (gastrointestinal)",
      "symptoms hypohidrosis",
      "other (musculoskeletal)",
      "symptoms constipation",
      "sign tortuous vessels",
      "symptoms diarrhoea",
      "other (genital)",
      "sign hypertension",
      "sign microalbuminuria",
      "sign conduction abnormality",
      "sign gastritis/ulcer",
      "symptoms vertigo",
      "other (dermatological)",
      "other (neuro)",
      "tumours",
      "symptoms hearing impairment",
      "sign postural hypotension"
    ]
  },
  "treatment": {
    "drug": null,
    "indication": null
  },
  "hb": {
    "hemoglobin_status": null,
    "hemoglobin_value": null
  },
  "liver": {
    "liver_size": null,
    "liver_status": null
  },
  "plat": {
    "plat_value": null,
    "plat_status": null
  },
  "spleen": {
    "spleen_size": null,
    "spleen_status": null
  },
  "egfr": {
    "ckd_stage": 2,
    "egfr_value": 17.22,
    "ckd_status": "mild chronic kidney disease"
  },
  "lvmi": {
    "lvmi_value": 61.31,
    "lvh": null
  },
  "lyso": {
    "lyso_value": null
  },
  "ecg": {
    "abnormal_ecg": true
  },
  "invest": {
    "invest_type": "echocardiogram, ecg, cardiac mri",
    "visit_age": "57.52, 57.89, 58.39, 59.56, 60.44, 60.69, 61.01, 61.52, 62.20, 62.58, 63.15, 63.57, 64.19, 64.51, 57.52, 57.89, 58.39, 59.56, 61.01, 63.57, 64.51, 64.51"
  }
}
