# Supplementary material for: FindZebra online search delving into rare disease case reports using natural language processing
Source: PLOS Digit Health. 2023 Jun 29;2(6):e0000269. doi: 10.1371/journal.pdig.0000269 (PMC10309602; doi:10.1371/journal.pdig.0000269)
Supplement: S1 Data — (ZIP) [file pdig.0000269.s002.zip › 13_fabry.json]

{
  "pid": "151500",
  "disease": "fabry",
  "search_query": "female, middle aged, 48-year-old, sign gastritis/ulcer, sign angina, sign hypertension, symptoms hypohidrosis, mild chronic kidney disease, no left ventricular hypertrophy .",
  "articles": [
    {
      "rank": 1,
      "title": "Myocardial involvement in Fabry's disease (author's transl).",
      "url": "https://pubmed.ncbi.nlm.nih.gov/fabry:6777135/",
      "abstract": "Definitely impaired coronary reserve, as recorded in cases with coronary microangiopathy, was demonstrated in a 48-year-old female non-smoker with angina, positive ECG exercise tolerance test and negative coronary angiography with normal coronary circulation at rest. Myocardial biopsy from the right ventricle demonstrated electron-microscopically the lamellar, intracytoplasmic inclusion bodies described in Fabry's disease. This diagnosis of an X-chromosomal recessive metabolic disorder with prominent myocardial involvement was confirmed by the results of further investigations.",
      "evaluation": {
        "evaluators": [
          "Evaluator #1",
          "Evaluator #2"
        ],
        "comments": [
          "The referenced report is not very informative and has no ramifications to the case at hand.",
          null
        ],
        "relevance": [
          "1/5",
          "3/5"
        ]
      }
    },
    {
      "rank": 2,
      "title": "Case report of a 45-year old female Fabry disease patient carrying two alpha-galactosidase A gene mutation alleles.",
      "url": "https://pubmed.ncbi.nlm.nih.gov/fabry:27431810/",
      "abstract": "X-chromosomal inheritance patterns and generally rare occurrence of Fabry disease (FD) account for mono-mutational hemizygous male and heterozygous female patients. Female mutation carriers are usually clinically much less severely affected, which has been explained by a suggested mosaicism in cell phenotype due to random allele shutdown. However, clinical evidence is scarce and potential additional effects in female gene carriers, which might account for specific clinical characteristics such as less severe chronic kidney disease, are yet unknown.\n\nThis article reports on a 45 year old female patient carrying the two alpha-galactosidase A gene mutations c.416A > G, p.N139S in exon 3 and c.708G > C, p.W236C in exon 5, but still showing only mild organ manifestations.\n\nThis current case highlights the importance of careful clinical characterization in patients with Fabry disease, who may show additional rare constellations and, therefore, are in need of personalized medicine. The impact of potential additional protective effects exceeding the presence of a non-pathogenic GLA allele in female gene carriers requires further investigation.",
      "evaluation": {
        "evaluators": [
          "Evaluator #1",
          "Evaluator #2"
        ],
        "comments": [
          "The ultra-rare genotype in the referenced report  would not have any implications for the phenotype of the case at hand.",
          null
        ],
        "relevance": [
          "1/5",
          "1/5"
        ]
      }
    },
    {
      "rank": 3,
      "title": "The anesthetic management of a patient with Fabry's disease.",
      "url": "https://pubmed.ncbi.nlm.nih.gov/fabry:8523662/",
      "abstract": "There are no reports of anesthesia for a patient with Fabry's Disease in Japan. Fabry's Disease is a rare hereditary disease that is characterized by alpha-galactosidase deficiency caused by deposition of glycolipid in many organs. The disease may be complicated by cardiac ischemic disease, neurological disorder and renal failure. The patient is a 45-year-old female with cholelithiasis who underwent cholecystectomy. This patient had been hospitalized repeatedly for the past 15 years because of the chronic pyelits, and hyperglycemia, and nephrosis. She developed chronic renal failure, hemodialysis was started when diagnosis of Fabry's Disease was made at age of 41. Preoperative electrocardiogram revealed ischemic change on leads II, V5 and V6. Nifedipine was administered for hypertension. The anesthesia was induced with thiopental followed by vecuronium for endotracheal intubation, and maintained with nitrous oxide, oxygen and isoflurane. Accompanied by nicardipine for hypertension, and vecuronium for muscle relaxation using a neurotransmission monitor (Relaxograph), nitroglycerin was continuously infused. We avoided the effect of atropine for reversal of muscle relaxation because most of the patients were complicated with hypohidrosis. During administration of nitroglycerin and nicardipine, the neuromuscular blocking effects of vecuronium could be prolonged. The neuromuscular monitoring was useful in this case.",
      "evaluation": {
        "evaluators": [
          "Evaluator #1",
          "Evaluator #2"
        ],
        "comments": [
          "This description is accurate.",
          null
        ],
        "relevance": [
          "1/5",
          "4/5"
        ]
      }
    }
  ],
  "demo": {
    "age_category": "middle aged",
    "age_entry": 47,
    "age_diagnosis": 45,
    "age_symptoms": 48,
    "age_treatment_start": 54,
    "sex": "female",
    "is_treated": true,
    "is_diagnosed": true,
    "family_history": true,
    "mutation": null,
    "class": null
  },
  "symptoms": {
    "category": [
      "neurological",
      "gastrointestinal",
      "blood pressure",
      "cardiac"
    ],
    "symptom": [
      "sign gastritis/ulcer",
      "other (cardiac)",
      "sign angina",
      "sign hypertension",
      "symptoms hypohidrosis"
    ]
  },
  "treatment": {
    "drug": [
      "levemir",
      "lipanthyl s",
      "letrox",
      "ramipril",
      "oltar",
      "calcichew 500mg/400iu",
      "simvastatin"
    ],
    "indication": [
      "cardiovascular"
    ]
  },
  "hb": {
    "hemoglobin_status": null,
    "hemoglobin_value": null
  },
  "liver": {
    "liver_size": null,
    "liver_status": null
  },
  "plat": {
    "plat_value": null,
    "plat_status": null
  },
  "spleen": {
    "spleen_size": null,
    "spleen_status": null
  },
  "egfr": {
    "ckd_stage": 1,
    "egfr_value": 0.03,
    "ckd_status": "mild chronic kidney disease"
  },
  "lvmi": {
    "lvmi_value": 33.43,
    "lvh": false
  },
  "lyso": {
    "lyso_value": null
  },
  "ecg": {
    "abnormal_ecg": true
  },
  "invest": {
    "invest_type": "eye examination, echocardiogram, dynamic spirometry, ecg, ear evaluation, cerebral mri",
    "visit_age": "45.48, 48.58, 48.70, 50.87, 63.91, 64.94, 65.22, 65.83, 48.70, 50.87, 64.94, 65.83, 63.91, 50.87, 63.91, 63.91"
  }
}
