# Supplementary material for: FindZebra online search delving into rare disease case reports using natural language processing
Source: PLOS Digit Health. 2023 Jun 29;2(6):e0000269. doi: 10.1371/journal.pdig.0000269 (PMC10309602; doi:10.1371/journal.pdig.0000269)
Supplement: S1 Data — (ZIP) [file pdig.0000269.s002.zip › 14_fabry.json]

{
  "pid": "24000",
  "disease": "fabry",
  "search_query": "male, adult, 44-year-old, sign proteinuria, sign renal failure, sign lv hypertrophy, sign lymph oedema, sign erectile dysfunction, sign peripheral oedema, symptoms muscle pain, symptoms joint pain, symptoms joint swelling, symptoms vomiting, symptoms constipation, symptoms limb weakness, symptoms depression, symptoms breathing difficulties, symptoms hearing impairment, abdominal pain, heart failure, end stage chronic kidney disease .",
  "articles": [
    {
      "rank": 1,
      "title": "Case of Fabry's disease.",
      "url": "https://pubmed.ncbi.nlm.nih.gov/fabry:6819715/",
      "abstract": "A patient is described, admitted to the clinic on the occasion of proteinuria, edemas and arterial hypertension. The clinical and paraclinical data formed the picture of a renal involvement of mainly glomerular type with proteinuria to 5 gr%0, nonselective type, edemas, hypertension and data of chronic renal insufficiency I degree (serum creatinine to 3.8%, blood urea to 112 mg%). What impresses are the extrarenal manifestations as paresthesia of the lower limbs, with a sense of numbness to acute burning pain, a rich psychonervous symptomatics. The skin efflorescence, followed up and observed at the clinic of dermatology and the puncture biopsy material from the kidney revealed specific signs of Fabry syndrome.",
      "evaluation": {
        "evaluators": [
          "Evaluator #1",
          "Evaluator #2"
        ],
        "comments": [
          "The reference is a rather standard description of classic renal involvement with sequelae that was very advanced at diagnosis. The case at hand while not treated until middle age had been diagnosed in childhood, and as such is dissimilar to the reference.",
          null
        ],
        "relevance": [
          "2/5",
          "4/5"
        ]
      }
    },
    {
      "rank": 2,
      "title": "Renal histology before and after effective enzyme replacement therapy in a patient with classical Fabry's disease.",
      "url": "https://pubmed.ncbi.nlm.nih.gov/fabry:19473616/",
      "abstract": "A 38-year-old man underwent renal biopsy because of proteinuria. It revealed swelling and vacuolation of glomerular epithelial cells, as well as myelin-like structures characteristic of Fabry's disease. Detection of decreased plasma activity of alpha-galactosidase A confirmed the diagnosis. Enzyme replacement therapy was provided with recombinant agalsidase-beta, resulting in improvement of his symptoms. When renal biopsy was repeated, specific staining for globotriaosylceramide showed that renal deposits were decreased by enzyme therapy.",
      "evaluation": {
        "evaluators": [
          "Evaluator #1",
          "Evaluator #2"
        ],
        "comments": [
          "ERT can halt progression of pathology in some cases of Fabry, depending on the severity at advent of treatment. The referenced case had only proteinuria whereas the case at hand, only a few years older, is in renal failure and is probably not going to rely solely on ERT. ",
          null
        ],
        "relevance": [
          "3/5",
          "3/5"
        ]
      }
    },
    {
      "rank": 3,
      "title": "An autopsy case of Fabry disease with neuropathological investigation of the pathogenesis of associated dementia.",
      "url": "https://pubmed.ncbi.nlm.nih.gov/fabry:18410273/",
      "abstract": "The pathogenesis of dementia associated with Fabry disease was examined neuropathologically in an autopsy case. The patient was a 47-year-old computer programmer who developed renal failure at the age of 36, necessitating peritoneal dialysis, and thereafter suffered in succession episodic pulmonary congestion, bradyacusia, heart failure, and dementia, before dying of acute myocardial infarction. MRI of the brain demonstrated leuko-araiosis. The CNS parenchyma showed widespread segmental hydropic swelling of axons in the bilateral cerebral and cerebellar deep white matter in addition to neuronal ballooning due to glycolipid storage in a few restricted nuclei and multiple tiny lacunae. Hydropic axonal swelling was also sparsely distributed in the pyramidal tract, pedunculus cerebellaris superior and brachium colliculi inferioris, but wallerian degeneration of these tracts was absent. Additional features included angiopathy of the subarachnoidal arteries due to Fabry disease, such as medial thickening resulting from glycolipid deposition in smooth muscle cells (SMCs) and adventitial fibrosis with lymphocytic infiltration, together with widespread subtotal or total replacement of medial SMCs by fibrosis, associated with prominent intimal fibrous thickening and undulation of the internal elastic membrane of medium-sized (1000-100 microm diameter) arteries. The findings in this case suggest that axonopathic leukoencephalopathy due to multisegmental hydropic swelling of axons in the bilateral cerebral deep white matter is responsible for the dementia associated with Fabry disease, and may be caused by ischemia resulting from widespread narrowing and stiffening of medium-sized subarachnoidal arteries and progressive heart failure.",
      "evaluation": {
        "evaluators": [
          "Evaluator #1",
          "Evaluator #2"
        ],
        "comments": [
          "This description is accurate.",
          null
        ],
        "relevance": [
          "1/5",
          "2/5"
        ]
      }
    }
  ],
  "demo": {
    "age_category": "adult",
    "age_entry": 44,
    "age_diagnosis": 9,
    "age_symptoms": 44,
    "age_treatment_start": 42,
    "sex": "male",
    "is_treated": true,
    "is_diagnosed": true,
    "family_history": true,
    "mutation": null,
    "class": null
  },
  "symptoms": {
    "category": [
      "genital",
      "renal / urinary",
      "ear",
      "cardiac",
      "respiratory",
      "musculoskeletal",
      "neurological",
      "psychiatric",
      "gastrointestinal",
      "vascular",
      "general"
    ],
    "symptom": [
      "symptoms muscle pain",
      "symptoms joint pain",
      "symptoms joint swelling",
      "other (general)",
      "sign proteinuria",
      "sign renal failure",
      "symptoms vomiting",
      "sign lv hypertrophy",
      "sign lymph oedema",
      "other (musculoskeletal)",
      "symptoms constipation",
      "symptoms limb weakness",
      "abdominal pain",
      "heart failure",
      "sign erectile dysfunction",
      "symptoms depression",
      "sign peripheral oedema",
      "symptoms breathing difficulties",
      "symptoms hearing impairment"
    ]
  },
  "treatment": {
    "drug": [
      "paracetamol",
      "tegratol",
      "venlafaxine",
      "cabamazipine",
      "acetylsalicylic acid",
      "lansoprazole",
      "codeine phosphate",
      "olanzapine",
      "dihydrocodeine",
      "diclofenac retard",
      "citalopram",
      "fluoxetine",
      "co-dydramol",
      "solpadeine",
      "cod liver oil",
      "simvastatin",
      "tramadol"
    ],
    "indication": [
      "supplement",
      "pain",
      "depressive illness",
      "psychiatric",
      "gastrointestinal",
      "cardiovascular"
    ]
  },
  "hb": {
    "hemoglobin_status": null,
    "hemoglobin_value": null
  },
  "liver": {
    "liver_size": null,
    "liver_status": null
  },
  "plat": {
    "plat_value": null,
    "plat_status": null
  },
  "spleen": {
    "spleen_size": null,
    "spleen_status": null
  },
  "egfr": {
    "ckd_stage": 5,
    "egfr_value": 95.05,
    "ckd_status": "end stage chronic kidney disease"
  },
  "lvmi": {
    "lvmi_value": 67.47,
    "lvh": null
  },
  "lyso": {
    "lyso_value": null
  },
  "ecg": {
    "abnormal_ecg": null
  },
  "invest": {
    "invest_type": "echocardiogram, ecg",
    "visit_age": "42.29, 43.25, 43.46, 44.51, 44.59, 45.03, 45.80, 47.39, 44.51, 44.59, 45.03, 45.80, 47.39"
  }
}
