# Supplementary material for: FindZebra online search delving into rare disease case reports using natural language processing
Source: PLOS Digit Health. 2023 Jun 29;2(6):e0000269. doi: 10.1371/journal.pdig.0000269 (PMC10309602; doi:10.1371/journal.pdig.0000269)
Supplement: S1 Data — (ZIP) [file pdig.0000269.s002.zip › 15_fabry.json]

{
  "pid": "541650",
  "disease": "fabry",
  "search_query": "N215S, male, elderly, old age, 71-year-old, sign visual impairment, sign lv hypertrophy, sign arrhythmia, sign angina, sign conduction abnormality, sign raynauds syndrome, sign erectile dysfunction, symptoms fatigue, symptoms pain attacks, symptoms diarrhoea, symptoms dyspnoea, symptoms palpitations, symptoms hearing impairment, abdominal pain, heart failure, moderate chronic kidney disease .",
  "articles": [
    {
      "rank": 1,
      "title": "Migalastat Treatment in a Kidney-Transplanted Patient with Fabry Disease and N215S Mutation: The First Case Report.",
      "url": "https://pubmed.ncbi.nlm.nih.gov/fabry:34959703/",
      "abstract": "Fabry disease is a rare X-linked lysosomal storage disorder caused by mutations in the GLA gene, leading to deficient \u03b1-galactosidase A activity and, consequently, to glycosphingolipid accumulation in a wide variety of cells. Fabry disease due to N215S (c.644A>G, p.Asn215Ser) missense mutation usually results in a late-onset phenotype presenting with isolated cardiac involvement. We herein present the case of a patient with N215S mutation with cardiac involvement, namely left ventricular hypertrophy and ventricular arrhythmias, and end-stage renal disease requiring kidney transplantation. To the best of our knowledge, this is the first report of a kidney-transplanted Fabry patient treated with oral pharmacologic chaperone migalastat.",
      "evaluation": {
        "evaluators": [
          "Evaluator #1",
          "Evaluator #2"
        ],
        "comments": [
          "The reference may be helpful should the patient be given an SRT rather than an ERT, and also because of the same mutation.",
          null
        ],
        "relevance": [
          "5/5",
          "5/5"
        ]
      }
    },
    {
      "rank": 2,
      "title": "Case study on the pathophysiology of Fabry disease: abnormalities of cellular membranes can be reversed by substrate reduction in vitro.",
      "url": "https://pubmed.ncbi.nlm.nih.gov/fabry:28351893/",
      "abstract": "It is still not entirely clear how \u03b1-galactosidase A (GAA) deficiency translates into clinical symptoms of Fabry disease (FD). The present communication investigates the effects of the mutation N215S in FD on the trafficking and processing of lysosomal GAA and their potential association with alterations in the membrane lipid composition. Abnormalities in lipid rafts (LRs) were observed in fibroblasts isolated from a male patient with FD bearing the mutation N215S. Interestingly, LR analysis revealed that the distribution of cholesterol and flotillin-2 are distinctly altered in the Fabry fibroblasts when compared with that of the wild-type cells. Furthermore, increased levels of glycolipid globotriaosylceramide 3 (Gb3) and sphingomyelin (SM) were observed in non-raft membrane fractions of Fabry cells. Substrate reduction with N-butyldeoxynojirimycin (NB-DNJ) in vitro was capable of reversing these abnormalities in this patient. These data led to the hypothesis that alterations of LRs may contribute to the pathophysiology of Morbus Fabry. Furthermore, it may be suggested that substrate reduction therapy with NB-DNJ might be a promising approach for the treatment of GAA deficiency at least for the selected patients.",
      "evaluation": {
        "evaluators": [
          "Evaluator #1",
          "Evaluator #2"
        ],
        "comments": [
          "The reference is from the very early days of SRT for Fabry and has been superseded by recent cohort studies.",
          null
        ],
        "relevance": [
          "2/5",
          "4/5"
        ]
      }
    },
    {
      "rank": 3,
      "title": "Progressive cardiac involvement in a compound heterozygote Fabry patient: a case report.",
      "url": "https://pubmed.ncbi.nlm.nih.gov/fabry:31020198/",
      "abstract": "Fabry disease is an X-linked lysosomal storage disorder due to mutations in the gene encoding for alpha-galactosidase A, with subsequent accumulation of complex sphingolipids in multiple organs, including the heart. Female heterozygotes can develop cardiac involvement although this is usually milder and slower to progress compared with male hemizygotes.\n\nA 71-year-old woman with two separate pathological Fabry mutations (N215S, C202R; compound heterozygote) presented with progressive cardiac involvement despite enzyme replacement therapy (ERT) with Replagal, as demonstrated by troponin elevation and cardiovascular magnetic resonance (CMR) findings: moderate segmental left ventricular dysfunction with wall thinning, low myocardial native T1, and extensive late gadolinium enhancement with co-located increased T2.\n\nWe report for the first time, a detailed cardiac phenotype using CMR in a compound heterozygote Fabry patient with progressive cardiac involvement despite ERT.",
      "evaluation": {
        "evaluators": [
          "Evaluator #1",
          "Evaluator #2"
        ],
        "comments": [
          "This description is accurate.",
          null
        ],
        "relevance": [
          "1/5",
          "4/5"
        ]
      }
    }
  ],
  "demo": {
    "age_category": "elderly, old age",
    "age_entry": 70,
    "age_diagnosis": 70,
    "age_symptoms": 71,
    "age_treatment_start": 70,
    "sex": "male",
    "is_treated": true,
    "is_diagnosed": true,
    "family_history": true,
    "mutation": "N215S",
    "class": "Late-Onset"
  },
  "symptoms": {
    "category": [
      "genital",
      "eye",
      "ear",
      "cardiac",
      "respiratory",
      "musculoskeletal",
      "neurological",
      "gastrointestinal",
      "vascular"
    ],
    "symptom": [
      "symptoms fatigue",
      "symptoms pain attacks",
      "sign visual impairment",
      "other (respiratory)",
      "other (cardiac)",
      "sign lv hypertrophy",
      "other (gastrointestinal)",
      "sign arrhythmia",
      "other (musculoskeletal)",
      "symptoms diarrhoea",
      "symptoms dyspnoea",
      "sign angina",
      "abdominal pain",
      "heart failure",
      "sign conduction abnormality",
      "sign raynauds syndrome",
      "sign erectile dysfunction",
      "symptoms palpitations",
      "symptoms hearing impairment"
    ]
  },
  "treatment": {
    "drug": [
      "ispaghula husk",
      "acetylsalicylic acid",
      "half securon",
      "gabopentin",
      "dabigatran",
      "bendroflumethiazide",
      "bisopropol",
      "verapamil",
      "bisoprolol",
      "cyanocobalamin",
      "gabapentin",
      "aspirin",
      "irbesartan",
      "simvastatin"
    ],
    "indication": [
      "for pain in legs",
      "dietary fibre for constipation",
      "verapamil hydrochloride cardiology related",
      "-",
      "pain in legs",
      "cardiovascular",
      "unkown"
    ]
  },
  "hb": {
    "hemoglobin_status": null,
    "hemoglobin_value": null
  },
  "liver": {
    "liver_size": null,
    "liver_status": null
  },
  "plat": {
    "plat_value": null,
    "plat_status": null
  },
  "spleen": {
    "spleen_size": null,
    "spleen_status": null
  },
  "egfr": {
    "ckd_stage": 3,
    "egfr_value": 57.96,
    "ckd_status": "moderate chronic kidney disease"
  },
  "lvmi": {
    "lvmi_value": 99.88,
    "lvh": null
  },
  "lyso": {
    "lyso_value": null
  },
  "ecg": {
    "abnormal_ecg": null
  },
  "invest": {
    "invest_type": "echocardiogram, cerebral mri, ecg, ear evaluation",
    "visit_age": "71.67, 72.69, 75.73, 76.34, 76.81, 77.37, 77.83, 71.67, 72.69, 75.73, 76.81, 77.37, 77.83, 77.37, 79.32"
  }
}
