# Supplementary material for: FindZebra online search delving into rare disease case reports using natural language processing
Source: PLOS Digit Health. 2023 Jun 29;2(6):e0000269. doi: 10.1371/journal.pdig.0000269 (PMC10309602; doi:10.1371/journal.pdig.0000269)
Supplement: S1 Data — (ZIP) [file pdig.0000269.s002.zip › 16_fabry.json]

{
  "pid": "734700",
  "disease": "fabry",
  "search_query": "A143T, male, middle aged, 63-year-old, sign angiokeratomas, sign lv hypertrophy, sign hypertension, symptoms tinnitus, symptoms sudden deafness, tumours, severe chronic kidney disease .",
  "articles": [
    {
      "rank": 1,
      "title": "Later-onset Fabry disease: an adult variant presenting with the cramp-fasciculation syndrome.",
      "url": "https://pubmed.ncbi.nlm.nih.gov/fabry:16533976/",
      "abstract": "Classic Fabry disease, an X-linked recessive lysosomal storage disease due to the deficient activity of alpha-galactosidase A, typically presents in early childhood with acroparesthesias, angiokeratomas, hypohidrosis, and corneal dystrophy. The neuropathic pain presumably results from glycosphingolipid accumulation in the vascular endothelium and in small-caliber nerve fibers, and is treatable by enzyme replacement therapy. Later-onset variants with residual alpha-galactosidase A activity lack vascular endothelial involvement and classic symptoms, which lead to the development of cardiac and/or renal disease after the fourth decade of life.\n\nTo expand the later-onset Fabry phenotype to include cramp-fasciculation syndrome without small-fiber neuropathy.\n\nA 34-year-old man who presented with chronic exercise-induced pain, fasciculations, and cramps of the feet and legs, and his similarly affected mother, were evaluated. Clinical, biochemical, and molecular studies were performed.\n\nClinical evaluation suggested the diagnosis of Fabry disease, which was confirmed by reduced plasma and leukocyte alpha-galactosidase A activities (8.8% and 13.4% of normal, respectively) due to a missense A143T mutation. His mother was heterozygous for the A143T mutation.\n\nThe presentation of cramps and fasciculations without apparent small-fiber neuropathy expands the phenotype of later-onset Fabry disease.",
      "evaluation": {
        "evaluators": [
          "Evaluator #1",
          "Evaluator #2"
        ],
        "comments": [
          "Although the referenced case (and his mother) have the expected very mild phenotype predicted for A143T, and the case at hand does not, it highlights the more common presentation which may be informative for family history.",
          null
        ],
        "relevance": [
          "3/5",
          "3/5"
        ]
      }
    },
    {
      "rank": 2,
      "title": "A family with Fabry disease diagnosed by a single angiokeratoma.",
      "url": "https://pubmed.ncbi.nlm.nih.gov/fabry:21549080/",
      "abstract": "This case presents a 39-year-old gentleman with a single angiokeratoma on the abdomen. Because of a family history of early onset cardiac disease, testing for Fabry disease was performed and a mis-sense mutation (A143T) in the Fabry gene confirmed the diagnosis. The unusual aspect of this case is that the patient otherwise had normal health. His only detectable abnormality was a high serum creatinine at 116 mmol/L. Two further affected males and four carrier females were detected on family screening. We tested a further five patients with a single angiokeratoma for Fabry disease. In the five tested though, no suggestive personal or family history was given for any of the patients and no further cases were detected. This case highlights the need for vigilance within dermatology clinics to consider Fabry disease even if a solitary angiokeratoma is the only presenting feature. Some patients do display a milder phenotype and thus a detailed family history should always be taken. As in this case, a solitary angiokeratoma and a suspicious family history may be the only clue. Because enzyme replacement therapy is now available, the potential benefits for the patient and their family are high.",
      "evaluation": {
        "evaluators": [
          "Evaluator #1",
          "Evaluator #2"
        ],
        "comments": [
          "The referenced case underscores the prediction of A143T being associated with mild/non-pathogenic features. This is a very old reference andthe lack of update about ERTs (and SRTs) should be considered.",
          null
        ],
        "relevance": [
          "3/5",
          "3/5"
        ]
      }
    },
    {
      "rank": 3,
      "title": "Atypical symptoms of Fabry's disease: sudden bilateral deafness, lymphoedema and Lown-Ganong-Levine syndrome.",
      "url": "https://pubmed.ncbi.nlm.nih.gov/fabry:12685250/",
      "abstract": "A 40-year-old man with Fabry disease, confirmed by decreased leukocyte alpha-galactosidase A activity in 2001, complained of sudden bilateral deafness, as evidenced by clinical history and audiometry. Magnetic resonance of the brain revealed features typical of Fabry disease. Other clinical manifestations of the disease included: angiokeratoma, mild proteinuria with normal renal function, lymphoedema of the lower limbs, pre-excitation syndrome, myocardial hypertrophy.",
      "evaluation": {
        "evaluators": [
          "Evaluator #1",
          "Evaluator #2"
        ],
        "comments": [
          "This description is accurate.",
          null
        ],
        "relevance": [
          "1/5",
          "4/5"
        ]
      }
    }
  ],
  "demo": {
    "age_category": "middle aged",
    "age_entry": 63,
    "age_diagnosis": 63,
    "age_symptoms": 63,
    "age_treatment_start": 63,
    "sex": "male",
    "is_treated": true,
    "is_diagnosed": true,
    "family_history": true,
    "mutation": "A143T",
    "class": "Classic"
  },
  "symptoms": {
    "category": [
      "ear",
      "blood pressure",
      "cardiac",
      "neurological",
      "dermatological",
      "general"
    ],
    "symptom": [
      "sign angiokeratomas",
      "sign lv hypertrophy",
      "symptoms tinnitus",
      "other (general)",
      "other (neuro)",
      "symptoms sudden deafness",
      "tumours",
      "sign hypertension",
      "other (blood pressure)"
    ]
  },
  "treatment": {
    "drug": [
      "ramipril",
      "galafold",
      "lorsartan",
      "amlodipine"
    ],
    "indication": [
      "hypertension",
      "fabry"
    ]
  },
  "hb": {
    "hemoglobin_status": null,
    "hemoglobin_value": null
  },
  "liver": {
    "liver_size": null,
    "liver_status": null
  },
  "plat": {
    "plat_value": null,
    "plat_status": null
  },
  "spleen": {
    "spleen_size": null,
    "spleen_status": null
  },
  "egfr": {
    "ckd_stage": 4,
    "egfr_value": 89.48,
    "ckd_status": "severe chronic kidney disease"
  },
  "lvmi": {
    "lvmi_value": 37.76,
    "lvh": null
  },
  "lyso": {
    "lyso_value": null
  },
  "ecg": {
    "abnormal_ecg": true
  },
  "invest": {
    "invest_type": "renal ultrasound, echocardiogram, ecg",
    "visit_age": "63.36, 64.55, 65.83, 69.03, 69.63, 70.26, 63.36, 64.55, 65.83, 69.03, 69.63, 70.26, 63.36, 64.55, 69.03, 69.63, 70.26"
  }
}
