# Supplementary material for: FindZebra online search delving into rare disease case reports using natural language processing
Source: PLOS Digit Health. 2023 Jun 29;2(6):e0000269. doi: 10.1371/journal.pdig.0000269 (PMC10309602; doi:10.1371/journal.pdig.0000269)
Supplement: S1 Data — (ZIP) [file pdig.0000269.s002.zip › 17_fabry.json]

{
  "pid": "556350",
  "disease": "fabry",
  "search_query": "male, elderly, 66-year-old, sign angiokeratomas, sign haemorrhoids, sign lv hypertrophy, sign arrhythmia, sign stroke, symptoms vertigo, haematuria, tumours, heart failure, severe chronic kidney disease .",
  "articles": [
    {
      "rank": 1,
      "title": "Phenotype and genotype characterization and twin association in patients with Anderson-Fabry cardiomyopathy.",
      "url": "https://pubmed.ncbi.nlm.nih.gov/fabry:22378313/",
      "abstract": "Anderson-Fabry disease (FD), an X-linked recessive lysosomal storage disorder caused by a deficiency of \u03b1-galactosidase A (\u03b1-Gal A) activity, is associated with cardiac manifestations including arrhythmias, valvular abnormalities, and cardiomyopathy. Early initiation of enzyme replacement therapy (ERT) may have the potential to delay the underlying clinical outcomes in patients with FD. Clinical electrocardiogram (ECG) and echocardiography were used to characterize the cardiomyopathy. Diagnosis of FD was performed by measuring the \u03b1-Gal A activity in plasma and mutation analysis by direct sequencing using capillary electrophoresis. We identified four adult hemizygous male patients with cardiomyopathy and other symptoms related to FD; two of them were monozygotic twins. In all cases, ECG and echocardiography showed severe left ventricular (LV) hypertrophy. Some years later, all patients showed typical symptoms of FD, including angiokeratomas and neurological, renal, gastrointestinal, and ocular involvement. A deficiency of \u03b1-Gal A activity and point mutations in exon 5 of the GLA gene were detected in all patients. ERT (agalsidase-alfa) was administered every other week as a 0.2 mg/kg intravenous infusion over 40 min. In conclusion, these findings highlight the importance of screening middle-aged patients with LV hypertrophy for the early detection of FD, particularly in direct-line relatives such as twins.",
      "evaluation": {
        "evaluators": [
          "Evaluator #1",
          "Evaluator #2"
        ],
        "comments": [
          "Since we do not the genotypes of the case at hand,  nor of those referenced in the report, this abstract is not helpful.",
          null
        ],
        "relevance": [
          "1/5",
          "5/5"
        ]
      }
    },
    {
      "rank": 2,
      "title": "Radiofrequency ablation of ventricular tachycardia in Anderson-Fabry disease: a case series.",
      "url": "https://pubmed.ncbi.nlm.nih.gov/fabry:33569526/",
      "abstract": "Cardiac involvement in Anderson-Fabry disease (AFD) can lead to arrhythmia, including ventricular tachycardia (VT). The literature on radiofrequency ablation (RFA) for the treatment of VT in AFD disease is limited.\n\nWe discuss RFA of drug-refractory VT electrical storm in three males with AFD. The first patient (53 years old) had extensive involvement of the inferolateral left ventricle (LV) demonstrated with cardiac magnetic resonance imaging (CMRI), with a left ventricular ejection fraction (LVEF) of 35%. Two VT ablation procedures were performed. At the first procedure, the inferobasal endocardial LV was ablated. Furthermore, VT prompted a second ablation, where epicardial and endocardial sites were ablated. The acute arrhythmia burden was controlled but he died 4 months later despite appropriate implantable cardioverter-defibrillator therapies for VT. The second patient (67 years old) had full-thickness inferolateral involvement demonstrated with CMRI and LVEF of 45%. RFA of several endocardial left ventricular sites was performed. Over a 3-year follow-up, only brief non-sustained VT was identified, but he subsequently died of cardiac failure. Our third patient (69 years old), had an LVEF of 35%. He had RFA of endocardial left ventricular apical disease, but died 3 weeks later of cardiac failure.\n\nRFA of drug-refractory VT in AFD is feasible using standard electrophysiological mapping and ablation techniques, although the added clinical benefit is of questionable value. VT storm in the context of AFD may be a marker of end-stage disease.",
      "evaluation": {
        "evaluators": [
          "Evaluator #1",
          "Evaluator #2"
        ],
        "comments": [
          "The histories of the patients in the reference do not speak well for the procedure (in advanced VT in Fabry), but since this is not one of the signs in the case at hand, it is irrelevant. ",
          null
        ],
        "relevance": [
          "1/5",
          "2/5"
        ]
      }
    },
    {
      "rank": 3,
      "title": "Successful Combined Heart and Kidney Transplantation in Patient With Fabry's Disease: A Case Report.",
      "url": "https://pubmed.ncbi.nlm.nih.gov/fabry:31371217/",
      "abstract": "Fabry's disease is a X-linked hereditary disease that causes the accumulation of glycosphingolipids in tissues and organs, including the kidneys and heart. This can result in both chronic kidney disease and cardiac dysfunction, including arrhythmias and heart failure. We describe a case of a 62-year-old male with Fabry's disease undergoing successful combined heart and kidney transplantation for chronic renal failure and low-output systolic heart failure. The patient has normal cardiac function and normal renal function 7 years after transplantation, while being maintained on enzyme replacement therapy with recombinant human alpha-galactosidase A. Fabry's disease is not a contraindication for organ transplantation, even in patients presenting with both renal failure and heart failure.",
      "evaluation": {
        "evaluators": [
          "Evaluator #1",
          "Evaluator #2"
        ],
        "comments": [
          "This description is accurate.",
          null
        ],
        "relevance": [
          "3/5",
          "2/5"
        ]
      }
    }
  ],
  "demo": {
    "age_category": "elderly",
    "age_entry": 66,
    "age_diagnosis": 62,
    "age_symptoms": 66,
    "age_treatment_start": 66,
    "sex": "male",
    "is_treated": true,
    "is_diagnosed": true,
    "family_history": true,
    "mutation": null,
    "class": null
  },
  "symptoms": {
    "category": [
      "cerebrovascular",
      "renal / urinary",
      "ear",
      "cardiac",
      "gastrointestinal",
      "dermatological",
      "general"
    ],
    "symptom": [
      "sign angiokeratomas",
      "sign haemorrhoids",
      "sign lv hypertrophy",
      "symptoms vertigo",
      "sign arrhythmia",
      "haematuria",
      "sign stroke",
      "tumours",
      "heart failure"
    ]
  },
  "treatment": {
    "drug": [
      "pur 3 omega",
      "acetylsalicylic acid",
      "bisobeta",
      "insulin",
      "aprovel"
    ],
    "indication": [
      "neurological",
      "cardiovascular",
      "diabetes",
      "hypertonia"
    ]
  },
  "hb": {
    "hemoglobin_status": null,
    "hemoglobin_value": null
  },
  "liver": {
    "liver_size": null,
    "liver_status": null
  },
  "plat": {
    "plat_value": null,
    "plat_status": null
  },
  "spleen": {
    "spleen_size": null,
    "spleen_status": null
  },
  "egfr": {
    "ckd_stage": 4,
    "egfr_value": 76.02,
    "ckd_status": "severe chronic kidney disease"
  },
  "lvmi": {
    "lvmi_value": 109.51,
    "lvh": null
  },
  "lyso": {
    "lyso_value": null
  },
  "ecg": {
    "abnormal_ecg": null
  },
  "invest": {
    "invest_type": "eye examination, echocardiogram, ecg",
    "visit_age": "66.19, 67.95, 66.19, 67.95, 67.95"
  }
}
