# Supplementary material for: FindZebra online search delving into rare disease case reports using natural language processing
Source: PLOS Digit Health. 2023 Jun 29;2(6):e0000269. doi: 10.1371/journal.pdig.0000269 (PMC10309602; doi:10.1371/journal.pdig.0000269)
Supplement: S1 Data — (ZIP) [file pdig.0000269.s002.zip › 18_fabry.json]

{
  "pid": "235350",
  "disease": "fabry",
  "search_query": "male, adult, 41-year-old, sign tortuous vessels, sign angiokeratomas, sign visual impairment, sign post. subcaps. cataract, sign haemodialysis, sign lymph oedema, sign telangiectasia, symptoms pain attacks, symptoms chronic pain, symptoms hypohidrosis, symptoms hearing impairment, left ventricular hypertrophy, mild chronic kidney disease .",
  "articles": [
    {
      "rank": 1,
      "title": "Small bowel ischaemia in Fabry's disease.",
      "url": "https://pubmed.ncbi.nlm.nih.gov/fabry:8003656/",
      "abstract": "A patient with previously diagnosed Fabry's disease and a long history of post-prandial abdominal pain died following small bowel infarction. Post-mortem demonstrated Fabry's type deposits in the small vessels and nerves supplying the bowel but in addition, a localized atheromatous stenosis of the superior mesenteric artery. In retrospect, his terminal illness and possibly his chronic symptoms were related to the latter finding. Angioplasty to the superior mesenteric artery may have been of benefit. Mesenteric angiography should be considered in patients with chronic post-prandial pain because large vessel disease may coexist with other a priori pathologies and is imminently treatable.",
      "evaluation": {
        "evaluators": [
          "Evaluator #1",
          "Evaluator #2"
        ],
        "comments": [
          "The case at hand has no evidence of GI damage.",
          null
        ],
        "relevance": [
          "1/5",
          "3/5"
        ]
      }
    },
    {
      "rank": 2,
      "title": "Fabry disease: case report with emphasis on enzyme replacement therapy and possible future therapeutic options.",
      "url": "https://pubmed.ncbi.nlm.nih.gov/fabry:17610610/",
      "abstract": "A 38-year-old male Caucasian with Fabry disease presented with angiokeratomas and tortuous conjunctival and retinal vessels. Additionally, the patient showed characteristic skin lesions of psoriasis and seborrheic dermatitis. His past medical history revealed anhidrosis, acral paresthesias, myocardial infarction, phlebothrombosis, hypertension, antithrombin III deficiency, factor V Leiden disease, chronic obstructive lung disease, tinnitus, diarrhea, recurrent abdominal pain, headache, and depressive mood. He was treated with intravenous substitution of the deficient enzyme alpha-galactosidase A. Possible future options in treatment of Fabry disease are discussed.",
      "evaluation": {
        "evaluators": [
          "Evaluator #1",
          "Evaluator #2"
        ],
        "comments": [
          "The referenced case has virtually all of the minor signs of Fabry disease but no major organ involvement. Since the impact of ERT is not described, this is not informative to the case at hand.",
          null
        ],
        "relevance": [
          "1/5",
          "5/5"
        ]
      }
    },
    {
      "rank": 3,
      "title": "Retinal pigment anomalies associated with Fabry's disease.",
      "url": "https://pubmed.ncbi.nlm.nih.gov/fabry:10052049/",
      "abstract": "Fabry's disease is an X linked disease with ocular, skin and kidney lesions. We report a case which presented all the ophthalmologic signs and particular retinal manifestations.\n\nFabry's disease was suspected in a 18 year old young man, with angiokeratomes, attacks of pain located in fingers, toes and also in the abdomen. Typical ocular morphological findings, namely whorl-like corneal opacities, posterior spoke-like cataracts and tortuosity of conjunctival vessels were found. His mother had the same ocular signs. The patient was also examined with fluorescein fundus angiography.\n\nThe diagnostic value of the ocular abnormalities can be significant and are very indicative of the disease in hemizygous and heterozygous patients. Except the retinal vascular tortuosity, we describe peripheric abnormalities of the retinal pigment epithelium suggesting another disease finding.",
      "evaluation": {
        "evaluators": [
          "Evaluator #1",
          "Evaluator #2"
        ],
        "comments": [
          "The patent is now 70 years old.",
          null
        ],
        "relevance": [
          "1/5",
          "4/5"
        ]
      }
    }
  ],
  "demo": {
    "age_category": "adult",
    "age_entry": 40,
    "age_diagnosis": 24,
    "age_symptoms": 41,
    "age_treatment_start": 40,
    "sex": "male",
    "is_treated": true,
    "is_diagnosed": true,
    "family_history": true,
    "mutation": null,
    "class": null
  },
  "symptoms": {
    "category": [
      "cerebrovascular",
      "renal / urinary",
      "eye",
      "ear",
      "neurological",
      "vascular",
      "dermatological"
    ],
    "symptom": [
      "sign tortuous vessels",
      "sign angiokeratomas",
      "sign visual impairment",
      "other (cerebro)",
      "sign post. subcaps. cataract",
      "sign haemodialysis",
      "symptoms pain attacks",
      "symptoms chronic pain",
      "sign lymph oedema",
      "sign telangiectasia",
      "symptoms hypohidrosis",
      "symptoms hearing impairment"
    ]
  },
  "treatment": {
    "drug": [
      "prograf",
      "heparin and lmw heparins",
      "others (lasilix)",
      "other (cellcept)",
      "other(n\u00e9opral)",
      "ramipril",
      "other(n\u00e9oral)",
      "other(athymil)",
      "fluindinone",
      "other (fosamax)",
      "other (renagel)",
      "hydroxyzine",
      "other (rivotril)",
      "other(tardyferon)",
      "other (ixprim)",
      "other(forlax)",
      "other (actonal)",
      "contramal",
      "other(acupan)",
      "amitriptyline",
      "cabamazipine",
      "other (n\u00e9oral)",
      "gomme de sterculia",
      "other(amycor)",
      "prednisolone",
      "atorvastatin (tahor)",
      "gabapentin (neurontin)",
      "other(dalacine)",
      "other (motilium)",
      "pantoprazole",
      "paracetamol",
      "other (calcidia)",
      "acetylsalicylic acid (kard\u00e9gic)",
      "other  (primp\u00e9ran)",
      "pravastatin (\u00e9lisor)",
      "other (kayexalate)",
      "other (inexium)",
      "sorbitol",
      "citrate et laurilsulfoac\u00e9tate de sodium",
      "other (calcit d3)",
      "other (ferograd)"
    ],
    "indication": [
      "graft",
      "pain",
      "nephro",
      "respiratory",
      "renal",
      "psychiatric",
      "gastrointestinal",
      "cardiovascular"
    ]
  },
  "hb": {
    "hemoglobin_status": null,
    "hemoglobin_value": null
  },
  "liver": {
    "liver_size": null,
    "liver_status": null
  },
  "plat": {
    "plat_value": null,
    "plat_status": null
  },
  "spleen": {
    "spleen_size": null,
    "spleen_status": null
  },
  "egfr": {
    "ckd_stage": 1,
    "egfr_value": 4.71,
    "ckd_status": "mild chronic kidney disease"
  },
  "lvmi": {
    "lvmi_value": 73.93,
    "lvh": true
  },
  "lyso": {
    "lyso_value": null
  },
  "ecg": {
    "abnormal_ecg": true
  },
  "invest": {
    "invest_type": "cerebral mri, ecg",
    "visit_age": "54.32, 55.62, 54.32"
  }
}
