# Supplementary material for: FindZebra online search delving into rare disease case reports using natural language processing
Source: PLOS Digit Health. 2023 Jun 29;2(6):e0000269. doi: 10.1371/journal.pdig.0000269 (PMC10309602; doi:10.1371/journal.pdig.0000269)
Supplement: S1 Data — (ZIP) [file pdig.0000269.s002.zip › 19_fabry.json]

{
  "pid": "289500",
  "disease": "fabry",
  "search_query": "male, elderly, 65-year-old, sign angiokeratomas, sign angina, sign proteinuria, sign renal failure, sign myocardial infarction, symptoms hypohidrosis, symptoms hearing impairment, tia (transient ischemic attack), mild chronic kidney disease, no left ventricular hypertrophy .",
  "articles": [
    {
      "rank": 1,
      "title": "Chiari type I malformation in four unrelated patients affected with Fabry disease.",
      "url": "https://pubmed.ncbi.nlm.nih.gov/fabry:16510324/",
      "abstract": "Fabry disease (FD) is an X-linked inborn error of metabolism resulting from the deficient activity of alpha-galactosidase A which leads to the widespread deposition of glycosphingolipids in lysosomes, and to ischemic complications involving kidneys, heart and brain. Among neurological symptoms, strokes and transient ischemic attacks (TIA) have been reported. A 30-year-old male patient, with FD, was referred to us for evaluation of a sudden episode of dizziness, with disequilibrium, and diplopia, in agreement with the diagnosis of a TIA. Head magnetic resonance imaging (MRI) showed no cerebrovascular involvement but revealed the presence of Chiari type I malformation (CMI). We subsequently performed head MRI in a cohort of 44 consecutive hemizygous male patients and seven heterozygous females affected with FD, and identified three additional cases (two males and one female) of CMI. Whether the association is coincidental or not will need further studies but our data suggest that CMI should be ruled out in all Fabry patients.",
      "evaluation": {
        "evaluators": [
          "Evaluator #1",
          "Evaluator #2"
        ],
        "comments": [
          "Chiari malformations are not necessarily the cause of strokes or TIA so this abstract describes a condition that is dissimilar to most Fabry patients.",
          null
        ],
        "relevance": [
          "1/5",
          "2/5"
        ]
      }
    },
    {
      "rank": 2,
      "title": "Stroke and cornea verticillata revealing Fabry's disease in a female.",
      "url": "https://pubmed.ncbi.nlm.nih.gov/fabry:22033111/",
      "abstract": "Fabry's disease is a X-linked lysosomal storage disorder caused by an alpha-galactosidase A deficiency responsible for the accumulation of glycosphingolipids. Males are more severely and frequently affected than females. We report the case of a female who presented a stroke revealing Fabry's disease.\n\nAn 53-year-old woman, with cardiovascular risk factors and two previous transient ischemic attacks, was admitted with a brutal right hemiparisia. Cerebral MRI showed multiple white matter lesions in the cerebral hemispheres with multiple lacunar infarcts and ectatic vessels, cardiac echography revealed a hypertrophic concentric cardiomyopathy, and slit-lamp examination demonstrated a cornea verticillata. The sequencing of the alpha-galactosidase gene (GLA) revealed the c.150_151del mutation responsible for a loss of function.\n\nAs in the present case, ophthalmological examination is very useful to determine Fabry's disease as a cause of young onset stroke. Females may be affected by X-linked disease, as the Fabry's disease. Fabry's disease among females is mainly characterized by the involvement of the nervous and cardiovascular systems. The specific treatment is based on an enzyme replacement therapy by recombinant enzyme with cardiovascular benefit. Despite the presence of cardiovascular risk factors, this case demonstrates the importance of thorough standardized investigations including ophthalmological examination of young patients with stroke.",
      "evaluation": {
        "evaluators": [
          "Evaluator #1",
          "Evaluator #2"
        ],
        "comments": [
          "The index of suspicion should be high for Fabry, even in females, who are seen to have cornea verticillata but not often when young people have strokes or TIAs. The case at hand had a TIA but with a family history, and other major signs, the additional exam for cornea verticillata is not usually necessary. ",
          null
        ],
        "relevance": [
          "1/5",
          "3/5"
        ]
      }
    },
    {
      "rank": 3,
      "title": "Neuropathy and Fabry's disease. Report of five cases.",
      "url": "https://pubmed.ncbi.nlm.nih.gov/fabry:30725032/",
      "abstract": "Fabry's disease is an X-linked multisistemic lisosomal storage disorder caused by deficiency or absence in \u03b1-Galatosidase A. Symptoms develop early in childhood with small fiber neuropathy, autonomic disorders and skin lesions (angiokeratomas). More severe in males, patients develop over years heart disease (hypertrophic cardiomyopathy, bradycardia), proteinuria, renal failure, transient ischemic attacks and stroke, associated with decreased life expectancy. We report five patients with Fabry's disease aged between 21 to 56 years and with family history. Neuropathic symptoms are described and neurophysiological testing findings of nerve conduction studies, quantitative sensory testing, autonomic testing and sympathetic skin response are presented.",
      "evaluation": {
        "evaluators": [
          "Evaluator #1",
          "Evaluator #2"
        ],
        "comments": [
          "This description is accurate, but \"transplant\" should be noted.",
          null
        ],
        "relevance": [
          "2/5",
          "3/5"
        ]
      }
    }
  ],
  "demo": {
    "age_category": "elderly",
    "age_entry": 65,
    "age_diagnosis": 51,
    "age_symptoms": 65,
    "age_treatment_start": 69,
    "sex": "male",
    "is_treated": true,
    "is_diagnosed": true,
    "family_history": true,
    "mutation": null,
    "class": null
  },
  "symptoms": {
    "category": [
      "cerebrovascular",
      "renal / urinary",
      "ear",
      "cardiac",
      "neurological",
      "dermatological"
    ],
    "symptom": [
      "sign angiokeratomas",
      "sign angina",
      "sign proteinuria",
      "sign renal failure",
      "tia (transient ischemic attack)",
      "sign myocardial infarction",
      "symptoms hypohidrosis",
      "symptoms hearing impairment"
    ]
  },
  "treatment": {
    "drug": [
      "dipyridamole",
      "sevelamer hydrochloride",
      "lanthanum carbonate",
      "isosorbide dinitrate",
      "selokeen",
      "furosemide",
      "pantozol",
      "enalapril (renitec)",
      "ascal (carbasalate calcium)",
      "losartan",
      "cinacalcet",
      "vitamin d",
      "tacrolimus",
      "crestor",
      "atorvastatin"
    ],
    "indication": [
      "kidney transplant",
      "kidney failure",
      "gastrointestinal",
      "vit d deficiency",
      "-",
      "cardiovascular"
    ]
  },
  "hb": {
    "hemoglobin_status": null,
    "hemoglobin_value": null
  },
  "liver": {
    "liver_size": null,
    "liver_status": null
  },
  "plat": {
    "plat_value": null,
    "plat_status": null
  },
  "spleen": {
    "spleen_size": null,
    "spleen_status": null
  },
  "egfr": {
    "ckd_stage": 1,
    "egfr_value": 4.61,
    "ckd_status": "mild chronic kidney disease"
  },
  "lvmi": {
    "lvmi_value": 38.06,
    "lvh": false
  },
  "lyso": {
    "lyso_value": null
  },
  "ecg": {
    "abnormal_ecg": null
  },
  "invest": {
    "invest_type": "echocardiogram, ecg, heart surgeries, cardiac mri, ear evaluation, cerebral mri",
    "visit_age": "61.87, 69.89, 70.86, 72.80, 73.85, 74.85, 75.83, 69.89, 70.86, 72.80, 73.85, 74.85, 69.89, 70.86, 72.80, 73.85, 74.85, 69.89, 69.89, 70.86, 72.80, 73.85, 74.85, 75.83, 70.86, 72.80"
  }
}
