# Supplementary material for: FindZebra online search delving into rare disease case reports using natural language processing
Source: PLOS Digit Health. 2023 Jun 29;2(6):e0000269. doi: 10.1371/journal.pdig.0000269 (PMC10309602; doi:10.1371/journal.pdig.0000269)
Supplement: S1 Data — (ZIP) [file pdig.0000269.s002.zip › 20_fabry.json]

{
  "pid": "681300",
  "disease": "fabry",
  "search_query": "male, elderly, 66-year-old, sign valve disease, sign lv hypertrophy, sign post. subcaps. cataract, sign stroke, sign renal failure, sign hypertension, sign transplants, symptoms constipation, moderate chronic kidney disease .",
  "articles": [
    {
      "rank": 1,
      "title": "Complete Atrioventricular Block After Kidney Transplantation in a Patient With Fabry Disease Receiving Enzyme Replacement Therapy: A Case Report.",
      "url": "https://pubmed.ncbi.nlm.nih.gov/fabry:34974891/",
      "abstract": "Fabry disease (FD) is a rare X-linked lysosomal storage disorder that results from the deficient activity of the lysosomal enzyme \u03b1-galactosidase A (\u03b1-Gal A) enzyme. Kidney transplantation is an option for treating end-stage renal disease in patients with FD. However, only a few cases of kidney transplantation have been reported involving patients with FD and end-stage renal disease and cardiomyopathy after enzyme replacement therapy. A 53-year-old man who underwent peritoneal dialysis was referred to our department because his brother was diagnosed with FD. The diagnosis of FD was also confirmed in our patient on account of the reduced leukocyte \u03b1-Gal A enzyme activity and mutation in the \u03b1-galactosidase A gene (p.Arg301Gln). Though our patient had end-stage renal disease, he received enzyme replacement therapy with 1 mg/kg agalsidase-\u03b2 every 2 weeks (Fabrazyme; Genzyme Co, Mass, USA) owing to markedly diffuse cardiac hypertrophy. Six years later, he underwent successful deceased-donor kidney transplantation. The post-transplantation course was uneventful, 4 months after transplantation. However, though he showed T-cell-mediated rejection on kidney biopsy, lamellar lysosomal inclusions were not present in vascular endothelial cells. After several months, a permanent pacemaker was inserted owing to a complete atrioventricular block; the patient died of sepsis and candidemia 1 year later. Deceased-donor kidney transplantation was successfully performed in an FD patient with sustained enzyme replacement therapy. However, owing to high cardiac morbidity and infection risks even after enzyme replacement therapy, close monitoring of these risks is essential for increasing patient survival after kidney transplantation.",
      "evaluation": {
        "evaluators": [
          "Evaluator #1",
          "Evaluator #2"
        ],
        "comments": [
          "The case at hand has renal failure but not cardiomyopathy.",
          null
        ],
        "relevance": [
          "1/5",
          "4/5"
        ]
      }
    },
    {
      "rank": 2,
      "title": "Early diagnosis of Fabry disease in children.",
      "url": "https://pubmed.ncbi.nlm.nih.gov/fabry:21946453/",
      "abstract": "Fabry disease, a rare X-linked lysosomal storage disorder, is caused by deficiency of the enzyme \u03b1-galactosidase A. The incidence, ranging from one over 40 000 to one over 11 7000 worldwide is probably underestimated due to its unspecific pattern of presentation. The symptoms, including neurological, gastrointestinal, renal, ophthalmological and dermatologic manifestations, start in childhood and adolescence, cause a significant morbidity and are likely to affect the patient's quality of life. Furthermore, Anderson-Fabry disease always progress leading to a multiorgan dysfunction and life-threatening complications with end-stage renal disease, cardiomyopathy and high incidence of stroke. The estimated life in untreated patients is reduced by 15-20 years respectively in men and women. The enzyme replacement therapy, available in Europe from 2001, results in a reduction of major organs failure, morbidity and mortality. We present the case of an 8-year-old male admitted to our Division for overweight with a previous history of acroparesthesias, severe acute pain in hands and feet, abdominal pain, diarrhoea, constipation, bitemporal headache, dyshidrosis, recurrent fever, exercise intolerance and reduced quality of life. The physical examination was within normal limits. The \u03b1-galactosidase A activity was deficient in plasma and normal in peripheral leukocytes; the GLA gene showed a nucleotide substitution c.352C>T (p.Arg 118 Cys) in the eson 2 with a residual enzyme activity of the 29% suggesting the diagnosis of Fabry disease. Blood and urine chemistry, the slit-lamp examination and MRI of kidneys, heart and brain excluded any major organ involvement. The enzyme replacement therapy was then started almost three months ago using agasidase alfa at a dose of 0.2 mg/kg infused intravenously every two weeks but, unfortunately, no relief in the symptoms have been reported so far without any severe adverse reactions. This case report aims to point out the importance of an early diagnosis in order to prevent the progression of the disease, the multiorgan failure and to improve the long-term prognosis.",
      "evaluation": {
        "evaluators": [
          "Evaluator #1",
          "Evaluator #2"
        ],
        "comments": [
          "The case at hand is a patient who has lived to an older age without ERT and despite a late age at diagnosis. ",
          null
        ],
        "relevance": [
          "1/5",
          "4/5"
        ]
      }
    },
    {
      "rank": 3,
      "title": "Fabry disease with aortic regurgitation.",
      "url": "https://pubmed.ncbi.nlm.nih.gov/fabry:19161799/",
      "abstract": "Aortic regurgitation is not so rare in patients with Fabry disease. Enzyme replacement therapy has become the standard medical care for Fabry disease in recent years. A 31-year-old man with Fabry disease, treated with recombinant alpha-galactosidase enzyme replacement for 19 months was admitted for evaluation of exertional dyspnea. Cardiac workup revealed left ventricular hypertrophy, increased left ventricular size, and moderate to severe aortic regurgitation. He underwent mechanical valvular replacement and heart biopsy. Histology of his aortic valve showed myxoid degeneration of valve leaflets. His heart muscle revealed extensive hypertrophy with vacuolization and the absence of lamellar bodies. We report a case of Fabry disease with aortic regurgitation in a man who underwent valvular replacement operation during enzyme replacement therapy.",
      "evaluation": {
        "evaluators": [
          "Evaluator #1",
          "Evaluator #2"
        ],
        "comments": [
          "Aortic regurgitation is relatively rare in Fabry but is not present as far as one can tell in the present case at hand.",
          null
        ],
        "relevance": [
          "1/5",
          "3/5"
        ]
      }
    }
  ],
  "demo": {
    "age_category": "elderly",
    "age_entry": 66,
    "age_diagnosis": 62,
    "age_symptoms": 66,
    "age_treatment_start": 66,
    "sex": "male",
    "is_treated": true,
    "is_diagnosed": true,
    "family_history": null,
    "mutation": null,
    "class": null
  },
  "symptoms": {
    "category": [
      "cerebrovascular",
      "renal / urinary",
      "eye",
      "blood pressure",
      "cardiac",
      "gastrointestinal",
      "general"
    ],
    "symptom": [
      "sign valve disease",
      "other infections",
      "sign lv hypertrophy",
      "other (gastrointestinal)",
      "sign post. subcaps. cataract",
      "other (renal/urinary)",
      "sign stroke",
      "other (general)",
      "sign renal failure",
      "sign hypertension",
      "symptoms constipation",
      "sign transplants"
    ]
  },
  "treatment": {
    "drug": [
      "shakuyakukanzoto",
      "magnesium oxide",
      "antibiotics-resistant lactic acid bacteriae",
      "mefruside",
      "diclofenac",
      "betamethasone sodium phosphate",
      "urokinase",
      "heparin sodium",
      "sodium ferrous citrate",
      "oral iron therapy",
      "ciclosporin",
      "sodium rabeprazole",
      "azosemide",
      "aciclovir",
      "frusemide",
      "naftopidil",
      "mycophenolate mofetil",
      "epoetin beta pegol(genetical recombination)",
      "levofloxacin hydrate",
      "fluconazole",
      "itraconazole",
      "sodium polystyrene sulfonate",
      "amlodipine",
      "tramadol hydrochloride_acetaminophen combined drug",
      "benidipine hydrochloride",
      "cefazolin sodium",
      "warfarin potassium",
      "darbepoetin alfa(genetical recombination)",
      "tazobactam sodium_piperacillin sodium",
      "alogliptin benzoate",
      "paracetamol",
      "methylprednisolone",
      "allopurinol",
      "candesartan",
      "cefdinir"
    ],
    "indication": [
      "pain"
    ]
  },
  "hb": {
    "hemoglobin_status": null,
    "hemoglobin_value": null
  },
  "liver": {
    "liver_size": null,
    "liver_status": null
  },
  "plat": {
    "plat_value": null,
    "plat_status": null
  },
  "spleen": {
    "spleen_size": null,
    "spleen_status": null
  },
  "egfr": {
    "ckd_stage": 3,
    "egfr_value": 46.56,
    "ckd_status": "moderate chronic kidney disease"
  },
  "lvmi": {
    "lvmi_value": 54.71,
    "lvh": null
  },
  "lyso": {
    "lyso_value": null
  },
  "ecg": {
    "abnormal_ecg": null
  },
  "invest": {
    "invest_type": "echocardiogram, ecg",
    "visit_age": "66.27, 66.80, 67.30, 68.10, 68.26, 68.80, 69.79, 70.65, 67.30, 68.10, 68.26, 69.79"
  }
}
